# Supplementary material for: 1-(2-Phenyl­benz­yl)-3-(2,4,6-trimethyl­benz­yl)imidazolidinium bromide
Source: Acta Crystallogr Sect E Struct Rep Online. 2008 Dec 13;65(Pt 1):o121–2. doi: 10.1107/S1600536808042086 (PMC2968042; doi:10.1107/S1600536808042086)
Supplement: Supplementary file 1 [file e-65-0o121-sup1.cif]

##############################################################################
###                                                                        ###
###        Electronic paper (Acta Crystallographica Section E)             ###
###                                                                        ###
##############################################################################
#                                                                            #
# This CIF contains the data in a paper accepted for publication in Acta     #
# Crystallographica Section E. It conforms to the requirements of Notes      #
# for Authors for Section E, and has been peer reviewed under the auspices   #
# of the IUCr Commission on Journals.                                        #
#                                                                            #
# Full details of the Crystallographic Information File format               #
# are given in the paper "The Crystallographic Information File (CIF):       #
# a New Standard Archive File for Crystallography" by S. R. Hall, F. H.      #
# Allen and I. D. Brown [Acta Cryst. (1991), A47, 655-685].                  #
#                                                                            #
# The current version of the core CIF dictionary is obtainable from          #
# ftp://ftp.iucr.org/pub/cif_core.dic. The current version number is 2.4.    #
#                                                                            #
# Software is freely available for graphical display of the structure(s) in  #
# this CIF.  For information consult the CIF home page http://www.iucr.org/  #
# cif/home.html                                                              #
#                                                                            #
# This file may be used for bona fide research purposes within the           #
# scientific community so long as proper attribution is given to the journal # 
# article from which it was obtained.                                        #
#                                                                            #
##############################################################################
                                             
data_global
_audit_creation_method     SHELXL-97
_journal_data_validation_number     ?
_journal_date_recd_electronic     2008-11-18
_journal_date_accepted     2008-12-10
_journal_name_full     'Acta Crystallographica, Section E'
_journal_year     2009
_journal_volume     65
_journal_issue      1
_journal_page_first     o121
_journal_page_last     o122
_journal_paper_category     QO
_journal_coeditor_code     HG2448
_publ_contact_author_name     'Hakan Arslan'
_publ_contact_author_address
;
Department of Natural Sciences,
Fayetteville State University,
Fayetteville, NC, 28301, USA
Department of Chemistry,
Faculty of Pharmacy,
Mersin University, Mersin,
TR 33169, Turkey
;
_publ_contact_author_email     'hakan.arslan.acad@gmail.com'
_publ_contact_author_fax     '+1-910-672-1159'
_publ_contact_author_phone     '+1-910-672-1532'
_publ_section_title
;
1-(2-Phenylbenzyl)-3-(2,4,6-trimethylbenzyl)imidazolidinium bromide
;
loop_
    _publ_author_name
    _publ_author_footnote
    _publ_author_address
    'Arslan, Hakan' .
;
Department of Natural Sciences,
Fayetteville State University,
Fayetteville, NC 28301, USA
and
Department of Chemistry,
Faculty of Pharmacy,
Mersin University, Mersin, TR 33169,
Turkey
;
    'VanDerveer, Don' .
;
Department of Chemistry,
Clemson University,
Clemson, SC 29634, USA
;
    'Ya\,sar, Sedat' .
;
Department of Chemistry,
Faculty of Science and Arts,
\.In\"on\"u University,
Malatya, TR 44280, Turkey
;
    '\"Ozdemir, \.Ismail' .
;
Department of Chemistry,
Faculty of Science and Arts,
\.In\"on\"u University,
Malatya, TR 44280, Turkey
;
    '\,Cetinkaya, Bekir' .
;
Department of Chemistry,
Faculty of Science,
Ege University,
Bornova-\.Izmir, TR 35100, Turkey
;
data_I
_chemical_name_systematic
;
1-(2-Phenylbenzyl)-3-(2,4,6-trimethylbenzyl)imidazolidinium bromide
;
_chemical_name_common
;
;
_chemical_formula_moiety     'C26 H29 N2 +, Br -'
_chemical_formula_sum     'C26 H29 Br N2'
_chemical_formula_iupac     'C26 H29 N2 +, Br -'
_chemical_formula_weight     449.42
_chemical_melting_point     ?
_symmetry_cell_setting     Monoclinic
_symmetry_space_group_name_H-M     'P 21/c'
_symmetry_space_group_name_Hall     '-P 2ybc'
loop_
    _symmetry_equiv_pos_as_xyz
    'x, y, z'
    '-x, y+1/2, -z+1/2'
    '-x, -y, -z'
    'x, -y-1/2, z-1/2'
_cell_length_a     18.626(4)
_cell_length_b     13.793(3)
_cell_length_c     8.8181(18)
_cell_angle_alpha     90.00
_cell_angle_beta     95.08(3)
_cell_angle_gamma     90.00
_cell_volume     2256.6(8)
_cell_formula_units_Z     4
_cell_measurement_reflns_used     8750
_cell_measurement_theta_min     2.1945
_cell_measurement_theta_max     26.0212
_cell_measurement_temperature     183(2)
_exptl_crystal_description     rod
_exptl_crystal_colour     colorless
_exptl_crystal_size_max     0.36
_exptl_crystal_size_mid     0.19
_exptl_crystal_size_min     0.12
_exptl_crystal_density_diffrn     1.323
_exptl_crystal_density_meas     ?
_exptl_crystal_density_method     'not measured'
_exptl_crystal_F_000     936
_exptl_absorpt_coefficient_mu     1.836
_exptl_absorpt_correction_type     multi-scan
_exptl_absorpt_process_details     '(REQAB; Jacobson, 1998)'
_exptl_absorpt_correction_T_min     0.6151
_exptl_absorpt_correction_T_max     0.7984
_exptl_special_details
;
;
_diffrn_ambient_temperature     153(2)
_diffrn_radiation_type     MoK\a
_diffrn_radiation_wavelength     0.71073
_diffrn_radiation_source     'Sealed Tube'
_diffrn_radiation_monochromator     'Graphite Monochromator'
_diffrn_measurement_device
;
Rigaku AFC-8S Mercury CCD
;
_diffrn_measurement_method     'omega'
_diffrn_detector_area_resol_mean     14.6199
_diffrn_reflns_number     18802
_diffrn_reflns_av_R_equivalents     0.0595
_diffrn_reflns_av_sigmaI/netI     0.0383
_diffrn_reflns_theta_min     2.20
_diffrn_reflns_theta_max     25.05
_diffrn_reflns_theta_full     25.05
_diffrn_measured_fraction_theta_max     0.999
_diffrn_measured_fraction_theta_full     0.999
_diffrn_reflns_limit_h_min     -22
_diffrn_reflns_limit_h_max     22
_diffrn_reflns_limit_k_min     -16
_diffrn_reflns_limit_k_max     16
_diffrn_reflns_limit_l_min     -10
_diffrn_reflns_limit_l_max     10
_diffrn_reflns_reduction_process     'Lp corrections applied'
_diffrn_standards_number     0
_diffrn_standards_interval_count     0
_diffrn_standards_interval_time     0
_diffrn_standards_decay_%     0
_refine_special_details
;
Refinement of <i>F</i>^2^ against ALL reflections. The weighted <i>R</i>-factor
<i>wR</i> and goodness of fit <i>S</i> are based on <i>F</i>^2^, conventional
<i>R</i>-factors <i>R</i> are based on <i>F</i>, with <i>F</i> set to zero for
negative <i>F</i>^2^. The threshold expression of <i>F</i>^2^ >
\s(<i>F</i>^2^) is used only for calculating <i>R</i>-factors(gt) <i>etc</i>.
and is not relevant to the choice of reflections for refinement.
<i>R</i>-factors based on <i>F</i>^2^ are statistically about twice as large
as those based on <i>F</i>, and <i>R</i>- factors based on ALL data will be
even larger.
;
_reflns_number_total     4010
_reflns_number_gt     3051
_reflns_threshold_expression     I>2\s(I)
_refine_ls_structure_factor_coef     Fsqd
_refine_ls_matrix_type     full
_refine_ls_R_factor_all     0.0993
_refine_ls_R_factor_gt     0.0776
_refine_ls_wR_factor_gt     0.2211
_refine_ls_wR_factor_ref     0.2408
_refine_ls_goodness_of_fit_ref     1.094
_refine_ls_restrained_S_all     1.094
_refine_ls_number_reflns     4010
_refine_ls_number_parameters     266
_refine_ls_number_restraints     0
_refine_ls_hydrogen_treatment     constr
_refine_ls_weighting_scheme     calc
_refine_ls_weighting_details
         'calc w=1/[\s^2^(Fo^2^)+(0.1604P)^2^+1.5464P] where P=(Fo^2^+2Fc^2^)/3'
_atom_sites_solution_hydrogens     geom
_atom_sites_solution_primary     direct
_atom_sites_solution_secondary     difmap
_refine_ls_shift/su_max     0.001
_refine_ls_shift/su_mean     0.000
_refine_diff_density_max     0.747
_refine_diff_density_min     -1.129
_refine_ls_extinction_method     none
_refine_ls_extinction_coef     ?
loop_
    _atom_type_symbol
    _atom_type_description
    _atom_type_scat_dispersion_real
    _atom_type_scat_dispersion_imag
    _atom_type_scat_source
    'C' 'C' 0.0033 0.0016
                         'International Tables Vol C Tables 4.2.6.8 and 6.1.1.4'
    'H' 'H' 0.0000 0.0000
                         'International Tables Vol C Tables 4.2.6.8 and 6.1.1.4'
    'N' 'N' 0.0061 0.0033
                         'International Tables Vol C Tables 4.2.6.8 and 6.1.1.4'
    'Cl' 'Cl' 0.1484 0.1585
                         'International Tables Vol C Tables 4.2.6.8 and 6.1.1.4'
_computing_data_collection     'CrystalClear (Rigaku/MSC, 2006)'
_computing_cell_refinement     'CrystalClear (Rigaku/MSC, 2006)'
_computing_data_reduction     'CrystalClear (Rigaku/MSC, 2006)'
_computing_structure_solution     'SHELXTL (Sheldrick, 2008)'
_computing_structure_refinement     'SHELXTL (Sheldrick, 2008)'
_computing_molecular_graphics     'SHELXTL (Sheldrick, 2008)'
_computing_publication_material     'SHELXTL (Sheldrick, 2008)'
loop_
    _atom_site_type_symbol
    _atom_site_label
    _atom_site_fract_x
    _atom_site_fract_y
    _atom_site_fract_z
    _atom_site_U_iso_or_equiv
    _atom_site_adp_type
    _atom_site_calc_flag
    _atom_site_refinement_flags
    _atom_site_occupancy
    _atom_site_disorder_assembly
    _atom_site_disorder_group
    Br Br1 0.26262(5) 0.44009(6) 0.82641(7) 0.0611(3) Uani d . 1 . .
    N N1 0.18896(19) 0.0693(3) 0.8527(4) 0.0237(8) Uani d . 1 . .
    N N2 0.28839(18) 0.1536(3) 0.8601(4) 0.0199(8) Uani d . 1 . .
    C C1 0.1919(2) 0.0981(4) 0.6940(5) 0.0246(10) Uani d . 1 . .
    H H1A 0.1486 0.1310 0.6561 0.030 Uiso calc R 1 . .
    H H1B 0.1990 0.0429 0.6306 0.030 Uiso calc R 1 . .
    C C2 0.2573(2) 0.1665(3) 0.7014(5) 0.0233(9) Uani d . 1 . .
    H H2A 0.2908 0.1477 0.6302 0.028 Uiso calc R 1 . .
    H H2B 0.2427 0.2325 0.6820 0.028 Uiso calc R 1 . .
    C C3 0.2464(2) 0.0999(4) 0.9361(5) 0.0228(9) Uani d . 1 . .
    H H3 0.2565 0.0844 1.0420 0.027 Uiso calc R 1 . .
    C C4 0.3567(2) 0.1972(3) 0.9213(5) 0.0238(9) Uani d . 1 . .
    H H4A 0.3690 0.1732 1.0225 0.029 Uiso calc R 1 . .
    H H4B 0.3508 0.2662 0.9277 0.029 Uiso calc R 1 . .
    C C5 0.4179(2) 0.1750(3) 0.8235(5) 0.0227(9) Uani d . 1 . .
    C C6 0.4328(2) 0.0805(3) 0.7758(5) 0.0219(9) Uani d . 1 . .
    C C7 0.4901(3) 0.0680(4) 0.6813(6) 0.0299(11) Uani d . 1 . .
    H H7 0.5011 0.0042 0.6464 0.036 Uiso calc R 1 . .
    C C8 0.5299(3) 0.1449(5) 0.6396(6) 0.0355(12) Uani d . 1 . .
    H H8 0.5685 0.1346 0.5761 0.043 Uiso calc R 1 . .
    C C9 0.5154(3) 0.2370(4) 0.6871(6) 0.0343(12) Uani d . 1 . .
    H H9 0.5437 0.2907 0.6574 0.041 Uiso calc R 1 . .
    C C10 0.4585(2) 0.2522(4) 0.7797(6) 0.0277(10) Uani d . 1 . .
    H H10 0.4480 0.3166 0.8125 0.033 Uiso calc R 1 . .
    C C11 0.3903(2) -0.0055(3) 0.8174(5) 0.0214(9) Uani d . 1 . .
    C C12 0.3899(3) -0.0353(4) 0.9702(6) 0.0289(11) Uani d . 1 . .
    H H12 0.4185 -0.0014 1.0490 0.035 Uiso calc R 1 . .
    C C13 0.3481(3) -0.1133(4) 1.0064(6) 0.0340(11) Uani d . 1 . .
    H H13 0.3475 -0.1326 1.1108 0.041 Uiso calc R 1 . .
    C C14 0.3074(3) -0.1638(4) 0.8945(7) 0.0368(12) Uani d . 1 . .
    H H14 0.2792 -0.2185 0.9211 0.044 Uiso calc R 1 . .
    C C15 0.3072(3) -0.1356(4) 0.7439(6) 0.0345(11) Uani d . 1 . .
    H H15 0.2786 -0.1704 0.6660 0.041 Uiso calc R 1 . .
    C C16 0.3487(2) -0.0567(3) 0.7052(5) 0.0247(10) Uani d . 1 . .
    H H16 0.3485 -0.0375 0.6005 0.030 Uiso calc R 1 . .
    C C17 0.1316(2) 0.0098(4) 0.9081(6) 0.0260(10) Uani d . 1 . .
    H H17A 0.1407 0.0013 1.0162 0.031 Uiso calc R 1 . .
    H H17B 0.1319 -0.0530 0.8614 0.031 Uiso calc R 1 . .
    C C18 0.0574(2) 0.0560(3) 0.8730(5) 0.0220(9) Uani d . 1 . .
    C C19 0.0392(2) 0.1386(3) 0.9524(6) 0.0254(10) Uani d . 1 . .
    C C20 -0.0292(3) 0.1791(4) 0.9211(6) 0.0308(11) Uani d . 1 . .
    H H20 -0.0419 0.2359 0.9756 0.037 Uiso calc R 1 . .
    C C21 -0.0789(2) 0.1391(4) 0.8132(6) 0.0326(11) Uani d . 1 . .
    C C22 -0.0600(3) 0.0574(4) 0.7337(6) 0.0303(11) Uani d . 1 . .
    H H22 -0.0941 0.0300 0.6574 0.036 Uiso calc R 1 . .
    C C23 0.0079(2) 0.0142(4) 0.7626(5) 0.0256(10) Uani d . 1 . .
    C C24 0.0914(3) 0.1861(4) 1.0706(7) 0.0422(13) Uani d . 1 . .
    H H24A 0.1256 0.2240 1.0207 0.063 Uiso calc R 1 . .
    H H24B 0.1164 0.1371 1.1320 0.063 Uiso calc R 1 . .
    H H24C 0.0655 0.2275 1.1341 0.063 Uiso calc R 1 . .
    C C25 -0.1526(3) 0.1846(5) 0.7800(9) 0.0527(17) Uani d . 1 . .
    H H25A -0.1505 0.2329 0.7022 0.079 Uiso calc R 1 . .
    H H25B -0.1671 0.2143 0.8709 0.079 Uiso calc R 1 . .
    H H25C -0.1868 0.1355 0.7460 0.079 Uiso calc R 1 . .
    C C26 0.0244(3) -0.0751(4) 0.6756(7) 0.0387(12) Uani d . 1 . .
    H H26A -0.0163 -0.0912 0.6056 0.058 Uiso calc R 1 . .
    H H26B 0.0344 -0.1279 0.7452 0.058 Uiso calc R 1 . .
    H H26C 0.0656 -0.0635 0.6201 0.058 Uiso calc R 1 . .
loop_
    _atom_site_aniso_label
    _atom_site_aniso_U_11
    _atom_site_aniso_U_22
    _atom_site_aniso_U_33
    _atom_site_aniso_U_12
    _atom_site_aniso_U_13
    _atom_site_aniso_U_23
    Br1 0.0930(6) 0.0614(5) 0.0280(4) 0.0157(4) 0.0006(3) -0.0021(3)
    N1 0.0173(17) 0.032(2) 0.023(2) -0.0009(15) 0.0085(15) 0.0097(16)
    N2 0.0164(16) 0.028(2) 0.0162(17) -0.0001(14) 0.0043(14) 0.0024(15)
    C1 0.023(2) 0.030(3) 0.020(2) -0.0016(18) 0.0031(17) 0.0082(19)
    C2 0.021(2) 0.028(2) 0.020(2) -0.0010(18) 0.0039(17) 0.0074(18)
    C3 0.019(2) 0.030(2) 0.020(2) 0.0085(17) 0.0062(17) 0.0045(18)
    C4 0.020(2) 0.027(2) 0.025(2) -0.0013(18) 0.0031(17) -0.0032(19)
    C5 0.020(2) 0.032(2) 0.016(2) -0.0009(17) 0.0003(16) -0.0022(18)
    C6 0.0178(19) 0.031(2) 0.016(2) 0.0032(18) -0.0004(16) -0.0007(18)
    C7 0.025(2) 0.043(3) 0.022(2) 0.006(2) 0.0042(19) -0.004(2)
    C8 0.023(2) 0.061(4) 0.025(2) 0.000(2) 0.0106(19) 0.000(2)
    C9 0.027(2) 0.048(3) 0.028(3) -0.015(2) 0.004(2) 0.004(2)
    C10 0.024(2) 0.030(3) 0.029(2) -0.0073(19) -0.0001(18) -0.002(2)
    C11 0.0178(19) 0.023(2) 0.024(2) 0.0070(16) 0.0044(16) 0.0013(18)
    C12 0.028(2) 0.034(3) 0.024(2) 0.0054(19) -0.0028(19) 0.002(2)
    C13 0.033(2) 0.038(3) 0.033(3) 0.009(2) 0.009(2) 0.010(2)
    C14 0.028(2) 0.034(3) 0.050(3) -0.002(2) 0.008(2) 0.007(2)
    C15 0.032(2) 0.035(3) 0.035(3) -0.004(2) -0.001(2) -0.006(2)
    C16 0.026(2) 0.025(2) 0.023(2) 0.0010(17) 0.0027(18) -0.0029(18)
    C17 0.019(2) 0.027(2) 0.033(3) 0.0019(18) 0.0091(19) 0.013(2)
    C18 0.017(2) 0.022(2) 0.029(2) -0.0015(16) 0.0125(18) 0.0053(17)
    C19 0.024(2) 0.020(2) 0.033(2) -0.0066(17) 0.0092(19) 0.0006(19)
    C20 0.032(2) 0.021(2) 0.042(3) 0.0008(18) 0.018(2) 0.008(2)
    C21 0.024(2) 0.032(3) 0.044(3) 0.002(2) 0.015(2) 0.018(2)
    C22 0.026(2) 0.041(3) 0.024(2) -0.006(2) 0.0041(19) 0.008(2)
    C23 0.030(2) 0.026(2) 0.022(2) -0.0017(18) 0.0114(18) 0.0072(19)
    C24 0.034(3) 0.040(3) 0.053(4) -0.016(2) 0.010(2) -0.014(3)
    C25 0.026(3) 0.052(4) 0.081(5) 0.015(3) 0.007(3) 0.026(3)
    C26 0.047(3) 0.040(3) 0.030(3) 0.002(2) 0.010(2) -0.005(2)
_geom_special_details
;
All e.s.d.'s (except the e.s.d. in the dihedral angle between two l.s. planes)
are estimated using the full covariance matrix. The cell e.s.d.'s are taken
into account individually in the estimation of e.s.d.'s in distances, angles
and torsion angles; correlations between e.s.d.'s in cell parameters are only
used when they are defined by crystal symmetry. An approximate (isotropic)
treatment of cell e.s.d.'s is used for estimating e.s.d.'s involving l.s.
planes.
;
loop_
    _geom_bond_atom_site_label_1
    _geom_bond_atom_site_label_2
    _geom_bond_site_symmetry_2
    _geom_bond_distance
    _geom_bond_publ_flag
    N1 C3 . 1.313(6) ?
    N1 C1 . 1.460(6) ?
    N1 C17 . 1.465(6) ?
    N2 C3 . 1.305(6) ?
    N2 C4 . 1.467(6) ?
    N2 C2 . 1.477(6) ?
    C1 C2 . 1.538(6) ?
    C1 H1A . 0.9600 ?
    C1 H1B . 0.9600 ?
    C2 H2A . 0.9600 ?
    C2 H2B . 0.9600 ?
    C3 H3 . 0.9600 ?
    C4 C5 . 1.520(6) ?
    C4 H4A . 0.9600 ?
    C4 H4B . 0.9600 ?
    C5 C10 . 1.382(7) ?
    C5 C6 . 1.404(7) ?
    C6 C7 . 1.422(7) ?
    C6 C11 . 1.490(6) ?
    C7 C8 . 1.363(8) ?
    C7 H7 . 0.9600 ?
    C8 C9 . 1.371(8) ?
    C8 H8 . 0.9600 ?
    C9 C10 . 1.408(7) ?
    C9 H9 . 0.9600 ?
    C10 H10 . 0.9600 ?
    C11 C16 . 1.395(6) ?
    C11 C12 . 1.409(7) ?
    C12 C13 . 1.381(8) ?
    C12 H12 . 0.9600 ?
    C13 C14 . 1.379(8) ?
    C13 H13 . 0.9600 ?
    C14 C15 . 1.384(8) ?
    C14 H14 . 0.9600 ?
    C15 C16 . 1.394(7) ?
    C15 H15 . 0.9600 ?
    C16 H16 . 0.9600 ?
    C17 C18 . 1.528(6) ?
    C17 H17A . 0.9600 ?
    C17 H17B . 0.9600 ?
    C18 C19 . 1.395(7) ?
    C18 C23 . 1.404(7) ?
    C19 C20 . 1.395(7) ?
    C19 C24 . 1.511(7) ?
    C20 C21 . 1.383(8) ?
    C20 H20 . 0.9600 ?
    C21 C22 . 1.390(8) ?
    C21 C25 . 1.513(7) ?
    C22 C23 . 1.400(7) ?
    C22 H22 . 0.9600 ?
    C23 C26 . 1.497(7) ?
    C24 H24A . 0.9599 ?
    C24 H24B . 0.9599 ?
    C24 H24C . 0.9599 ?
    C25 H25A . 0.9599 ?
    C25 H25B . 0.9599 ?
    C25 H25C . 0.9599 ?
    C26 H26A . 0.9599 ?
    C26 H26B . 0.9599 ?
    C26 H26C . 0.9599 ?
loop_
    _geom_angle_atom_site_label_1
    _geom_angle_atom_site_label_2
    _geom_angle_atom_site_label_3
    _geom_angle_site_symmetry_1
    _geom_angle_site_symmetry_3
    _geom_angle
    _geom_angle_publ_flag
    C3 N1 C1 . . 110.6(4) ?
    C3 N1 C17 . . 125.2(4) ?
    C1 N1 C17 . . 124.2(4) ?
    C3 N2 C4 . . 125.7(4) ?
    C3 N2 C2 . . 110.6(4) ?
    C4 N2 C2 . . 123.7(3) ?
    N1 C1 C2 . . 102.9(4) ?
    N1 C1 H1A . . 111.2 ?
    C2 C1 H1A . . 111.2 ?
    N1 C1 H1B . . 111.2 ?
    C2 C1 H1B . . 111.2 ?
    H1A C1 H1B . . 109.1 ?
    N2 C2 C1 . . 102.1(3) ?
    N2 C2 H2A . . 111.4 ?
    C1 C2 H2A . . 111.4 ?
    N2 C2 H2B . . 111.4 ?
    C1 C2 H2B . . 111.4 ?
    H2A C2 H2B . . 109.2 ?
    N2 C3 N1 . . 113.0(4) ?
    N2 C3 H3 . . 123.5 ?
    N1 C3 H3 . . 123.5 ?
    N2 C4 C5 . . 112.2(4) ?
    N2 C4 H4A . . 109.2 ?
    C5 C4 H4A . . 109.2 ?
    N2 C4 H4B . . 109.2 ?
    C5 C4 H4B . . 109.2 ?
    H4A C4 H4B . . 107.9 ?
    C10 C5 C6 . . 120.2(4) ?
    C10 C5 C4 . . 117.4(4) ?
    C6 C5 C4 . . 122.4(4) ?
    C5 C6 C7 . . 117.9(4) ?
    C5 C6 C11 . . 122.8(4) ?
    C7 C6 C11 . . 119.3(4) ?
    C8 C7 C6 . . 121.1(5) ?
    C8 C7 H7 . . 119.4 ?
    C6 C7 H7 . . 119.4 ?
    C7 C8 C9 . . 120.8(4) ?
    C7 C8 H8 . . 119.6 ?
    C9 C8 H8 . . 119.6 ?
    C8 C9 C10 . . 119.6(5) ?
    C8 C9 H9 . . 120.2 ?
    C10 C9 H9 . . 120.2 ?
    C5 C10 C9 . . 120.4(5) ?
    C5 C10 H10 . . 119.8 ?
    C9 C10 H10 . . 119.8 ?
    C16 C11 C12 . . 118.7(4) ?
    C16 C11 C6 . . 120.2(4) ?
    C12 C11 C6 . . 121.1(4) ?
    C13 C12 C11 . . 120.0(5) ?
    C13 C12 H12 . . 120.0 ?
    C11 C12 H12 . . 120.0 ?
    C14 C13 C12 . . 120.9(5) ?
    C14 C13 H13 . . 119.6 ?
    C12 C13 H13 . . 119.6 ?
    C13 C14 C15 . . 119.9(5) ?
    C13 C14 H14 . . 120.0 ?
    C15 C14 H14 . . 120.0 ?
    C14 C15 C16 . . 120.0(5) ?
    C14 C15 H15 . . 120.0 ?
    C16 C15 H15 . . 120.0 ?
    C15 C16 C11 . . 120.5(4) ?
    C15 C16 H16 . . 119.8 ?
    C11 C16 H16 . . 119.8 ?
    N1 C17 C18 . . 111.9(4) ?
    N1 C17 H17A . . 109.2 ?
    C18 C17 H17A . . 109.2 ?
    N1 C17 H17B . . 109.2 ?
    C18 C17 H17B . . 109.2 ?
    H17A C17 H17B . . 107.9 ?
    C19 C18 C23 . . 120.6(4) ?
    C19 C18 C17 . . 119.6(4) ?
    C23 C18 C17 . . 119.8(4) ?
    C18 C19 C20 . . 119.1(4) ?
    C18 C19 C24 . . 122.0(4) ?
    C20 C19 C24 . . 118.9(5) ?
    C21 C20 C19 . . 121.4(5) ?
    C21 C20 H20 . . 119.3 ?
    C19 C20 H20 . . 119.3 ?
    C20 C21 C22 . . 119.0(4) ?
    C20 C21 C25 . . 120.6(5) ?
    C22 C21 C25 . . 120.4(5) ?
    C21 C22 C23 . . 121.2(5) ?
    C21 C22 H22 . . 119.4 ?
    C23 C22 H22 . . 119.4 ?
    C22 C23 C18 . . 118.6(5) ?
    C22 C23 C26 . . 118.6(5) ?
    C18 C23 C26 . . 122.7(4) ?
    C19 C24 H24A . . 109.5 ?
    C19 C24 H24B . . 109.5 ?
    H24A C24 H24B . . 109.5 ?
    C19 C24 H24C . . 109.5 ?
    H24A C24 H24C . . 109.5 ?
    H24B C24 H24C . . 109.5 ?
    C21 C25 H25A . . 109.5 ?
    C21 C25 H25B . . 109.5 ?
    H25A C25 H25B . . 109.5 ?
    C21 C25 H25C . . 109.5 ?
    H25A C25 H25C . . 109.5 ?
    H25B C25 H25C . . 109.5 ?
    C23 C26 H26A . . 109.5 ?
    C23 C26 H26B . . 109.5 ?
    H26A C26 H26B . . 109.5 ?
    C23 C26 H26C . . 109.5 ?
    H26A C26 H26C . . 109.5 ?
    H26B C26 H26C . . 109.5 ?
loop_
    _geom_torsion_atom_site_label_1
    _geom_torsion_atom_site_label_2
    _geom_torsion_atom_site_label_3
    _geom_torsion_atom_site_label_4
    _geom_torsion_site_symmetry_1
    _geom_torsion_site_symmetry_2
    _geom_torsion_site_symmetry_3
    _geom_torsion_site_symmetry_4
    _geom_torsion
    _geom_torsion_publ_flag
    C3 N1 C1 C2 . . . . -8.6(5) ?
    C17 N1 C1 C2 . . . . 174.6(4) ?
    C3 N2 C2 C1 . . . . -6.8(5) ?
    C4 N2 C2 C1 . . . . 174.1(4) ?
    N1 C1 C2 N2 . . . . 8.7(4) ?
    C4 N2 C3 N1 . . . . -179.2(4) ?
    C2 N2 C3 N1 . . . . 1.7(5) ?
    C1 N1 C3 N2 . . . . 4.7(5) ?
    C17 N1 C3 N2 . . . . -178.5(4) ?
    C3 N2 C4 C5 . . . . 128.7(5) ?
    C2 N2 C4 C5 . . . . -52.3(6) ?
    N2 C4 C5 C10 . . . . 129.1(4) ?
    N2 C4 C5 C6 . . . . -49.8(6) ?
    C10 C5 C6 C7 . . . . -0.4(6) ?
    C4 C5 C6 C7 . . . . 178.5(4) ?
    C10 C5 C6 C11 . . . . -179.1(4) ?
    C4 C5 C6 C11 . . . . -0.3(6) ?
    C5 C6 C7 C8 . . . . 0.6(7) ?
    C11 C6 C7 C8 . . . . 179.4(4) ?
    C6 C7 C8 C9 . . . . -0.3(8) ?
    C7 C8 C9 C10 . . . . -0.2(8) ?
    C6 C5 C10 C9 . . . . -0.1(7) ?
    C4 C5 C10 C9 . . . . -179.0(4) ?
    C8 C9 C10 C5 . . . . 0.5(7) ?
    C5 C6 C11 C16 . . . . 114.2(5) ?
    C7 C6 C11 C16 . . . . -64.5(6) ?
    C5 C6 C11 C12 . . . . -64.2(6) ?
    C7 C6 C11 C12 . . . . 117.1(5) ?
    C16 C11 C12 C13 . . . . -0.6(7) ?
    C6 C11 C12 C13 . . . . 177.8(4) ?
    C11 C12 C13 C14 . . . . 1.0(7) ?
    C12 C13 C14 C15 . . . . -0.9(8) ?
    C13 C14 C15 C16 . . . . 0.6(8) ?
    C14 C15 C16 C11 . . . . -0.2(8) ?
    C12 C11 C16 C15 . . . . 0.2(7) ?
    C6 C11 C16 C15 . . . . -178.2(4) ?
    C3 N1 C17 C18 . . . . 125.6(5) ?
    C1 N1 C17 C18 . . . . -58.0(6) ?
    N1 C17 C18 C19 . . . . -71.4(6) ?
    N1 C17 C18 C23 . . . . 109.4(5) ?
    C23 C18 C19 C20 . . . . 0.3(7) ?
    C17 C18 C19 C20 . . . . -179.0(4) ?
    C23 C18 C19 C24 . . . . -179.2(5) ?
    C17 C18 C19 C24 . . . . 1.6(7) ?
    C18 C19 C20 C21 . . . . -0.1(7) ?
    C24 C19 C20 C21 . . . . 179.4(5) ?
    C19 C20 C21 C22 . . . . -0.6(7) ?
    C19 C20 C21 C25 . . . . -179.5(5) ?
    C20 C21 C22 C23 . . . . 1.0(7) ?
    C25 C21 C22 C23 . . . . 180.0(5) ?
    C21 C22 C23 C18 . . . . -0.8(7) ?
    C21 C22 C23 C26 . . . . 178.6(5) ?
    C19 C18 C23 C22 . . . . 0.2(6) ?
    C17 C18 C23 C22 . . . . 179.4(4) ?
    C19 C18 C23 C26 . . . . -179.2(4) ?
    C17 C18 C23 C26 . . . . 0.0(7) ?
loop_
    _geom_hbond_atom_site_label_D
    _geom_hbond_atom_site_label_H
    _geom_hbond_atom_site_label_A
    _geom_hbond_site_symmetry_A
    _geom_hbond_distance_DH
    _geom_hbond_distance_HA
    _geom_hbond_distance_DA
    _geom_hbond_angle_DHA
    C3 H3 Br1 4_566 0.96 2.52 3.472(5) 170
