# Supplementary material for: 1-(2-Phenyl­benz­yl)-3-(2,4,6-trimethyl­benz­yl)imidazolidinium bromide
Source: Acta Crystallogr Sect E Struct Rep Online. 2008 Dec 13;65(Pt 1):o121–2. doi: 10.1107/S1600536808042086 (PMC2968042; doi:10.1107/S1600536808042086)
Supplement: Supplementary file 2 [file e-65-0o121-Isup2.hkl]

# 
# h,k,l, Fc-squared, Fo-squared, sigma(Fo-squared) and status flag 
# 
data_I
_shelx_title ' sy33 in P2(1)/c' 
_shelx_refln_list_code          4 
_shelx_F_calc_maximum      200.36 
_exptl_crystal_F_000       936.00 
_reflns_d_resolution_high  0.8393 
 
loop_ 
 _symmetry_equiv_pos_as_xyz 
 'x, y, z' 
 '-x, y+1/2, -z+1/2' 
 '-x, -y, -z' 
 'x, -y-1/2, z-1/2' 
 
_cell_length_a    18.6264 
_cell_length_b    13.7927 
_cell_length_c     8.8181 
_cell_angle_alpha  90.000 
_cell_angle_beta   95.076 
_cell_angle_gamma  90.000 
 
_shelx_F_squared_multiplier     1.000 
 
loop_ 
 _refln_index_h 
 _refln_index_k 
 _refln_index_l 
 _refln_F_squared_calc 
 _refln_F_squared_meas 
 _refln_F_squared_sigma 
 _refln_observed_status 
   2   0   0     1653.87      698.66     14.73 o 
   3   0   0     8077.01     9037.01    209.82 o 
   4   0   0    18653.96    18724.46     87.05 o 
   5   0   0     3232.89     3164.05     60.57 o 
   6   0   0     2624.09     1722.54     21.56 o 
   7   0   0     1128.16      799.54     17.96 o 
   8   0   0     2392.81     1767.51     36.47 o 
   9   0   0     7242.05     8499.87     47.79 o 
  10   0   0     3049.57     3191.94     34.85 o 
  11   0   0     2029.48     2112.55     29.64 o 
  12   0   0      431.31      435.52     21.32 o 
  13   0   0     1991.99     2201.56     56.51 o 
  14   0   0       78.62       82.74     19.20 o 
  15   0   0      787.53      835.63     40.75 o 
  16   0   0      235.21      251.25     75.00 o 
  17   0   0       31.84       46.53     24.59 o 
  18   0   0     1132.20     1310.24     48.44 o 
  19   0   0       28.41       25.60     28.95 o 
  20   0   0      392.91      442.78     47.10 o 
  21   0   0        4.00       -9.55     33.71 o 
  22   0   0      111.91       96.05     19.86 o 
   2   1   0      276.27      299.99      9.92 o 
   3   1   0     3697.63     3568.77     17.61 o 
   4   1   0     1492.00     2387.56     38.02 o 
   5   1   0     7901.65     9672.28    203.40 o 
   6   1   0       64.17       66.06     12.30 o 
   7   1   0     7393.37     8491.64     40.53 o 
   8   1   0      152.21      113.68     18.58 o 
   9   1   0       29.46       24.85     10.15 o 
  10   1   0      383.59      352.38     13.46 o 
  11   1   0      872.48     1002.04     18.53 o 
  12   1   0     3029.46     3490.32     36.37 o 
  13   1   0       34.14       55.89     10.94 o 
  14   1   0      524.18      585.79     19.64 o 
  15   1   0      413.11      451.15     18.80 o 
  16   1   0        1.30       -2.98     18.49 o 
  17   1   0        1.61        6.13     15.97 o 
  18   1   0        0.38       49.45     18.35 o 
  19   1   0      169.59      149.24     15.73 o 
  20   1   0        3.08        7.67     17.44 o 
  21   1   0       29.61       55.43     14.41 o 
  22   1   0      128.43      103.10     14.21 o 
   0   2   0    16247.44    16235.15    163.17 o 
   1   2   0     2173.01     2617.63     19.11 o 
   2   2   0     4537.89     3705.78     32.72 o 
   3   2   0     2357.81     3030.98     47.31 o 
   4   2   0     1584.85     1139.49     35.07 o 
   5   2   0     2724.45     4302.81     26.53 o 
   6   2   0     3013.35     2804.87     20.82 o 
   7   2   0      174.29       75.99      9.82 o 
   8   2   0     3475.30     3550.10     40.45 o 
   9   2   0     1849.84     1764.22     29.31 o 
  10   2   0       43.70       24.12     13.25 o 
  11   2   0      128.53       76.65     10.15 o 
  12   2   0      286.07      296.36     15.06 o 
  13   2   0     1022.05     1023.05     23.03 o 
  14   2   0       18.78       47.54     11.90 o 
  15   2   0     1832.78     2142.48     31.70 o 
  16   2   0     1447.24     1604.58     27.12 o 
  17   2   0       61.80       71.35      9.39 o 
  18   2   0      504.01      424.62     17.49 o 
  19   2   0       75.10       37.94      9.63 o 
  20   2   0       12.00       11.56     28.04 o 
  21   2   0       65.68       48.24     17.20 o 
   1   3   0    13514.55    13372.56     86.88 o 
   2   3   0     4275.76     5921.76    155.65 o 
   3   3   0    28312.06    29472.75    401.98 o 
   4   3   0     3348.33     5243.19    161.92 o 
   5   3   0    14168.13    14399.49    148.33 o 
   6   3   0     1882.11     1802.32     22.34 o 
   7   3   0     2025.88     1379.06     21.73 o 
   8   3   0     5541.33     6115.08     38.40 o 
   9   3   0      694.78      496.69     16.24 o 
  10   3   0     1154.62     1034.90     19.29 o 
  11   3   0      292.02      219.81     20.70 o 
  12   3   0      831.32      852.87     30.34 o 
  13   3   0      595.51      649.12     19.39 o 
  14   3   0     1921.40     2073.27     29.24 o 
  15   3   0      553.26      636.62     23.76 o 
  16   3   0        6.27      -37.83     25.22 o 
  17   3   0      827.47      887.06     21.10 o 
  18   3   0     1085.36     1234.66     30.44 o 
  19   3   0       88.24       72.33     11.04 o 
  20   3   0      291.03      231.96     26.53 o 
  21   3   0       87.47      121.93     14.44 o 
   1   4   0      487.73      643.48     52.84 o 
   2   4   0     4118.15     5685.65     48.36 o 
   3   4   0     1485.26     1831.99     25.81 o 
   4   4   0     1639.21     2205.41     98.08 o 
   5   4   0      572.83      633.01     23.00 o 
   6   4   0       76.99      113.40     15.02 o 
   7   4   0       31.62       24.14     18.35 o 
   8   4   0     3371.93     5004.30     36.62 o 
   9   4   0       20.87       17.74     33.34 o 
  10   4   0       36.42       37.37     15.21 o 
  11   4   0        4.42       16.63     18.29 o 
  12   4   0       83.38       97.61     17.37 o 
  13   4   0      243.24      245.05     20.56 o 
  14   4   0       41.78       26.07     12.29 o 
  15   4   0      777.52      816.49     20.89 o 
  16   4   0        4.28      -18.16     19.12 o 
  17   4   0       12.05       27.95     14.11 o 
  18   4   0      821.75      804.19     23.17 o 
  19   4   0        1.59       -1.78     14.76 o 
  20   4   0        5.31       20.39     14.97 o 
  21   4   0        3.67        1.86     20.26 o 
   1   5   0     8757.38     7958.53     68.43 o 
   2   5   0       74.50      135.09     16.05 o 
   3   5   0     6950.68     5826.37     65.88 o 
   4   5   0       47.70       71.30     13.63 o 
   5   5   0     5066.86     4736.97    115.08 o 
   6   5   0     3580.89     4115.59     57.54 o 
   7   5   0       36.55      253.20     29.77 o 
   8   5   0       12.81       53.53     17.01 o 
   9   5   0      287.36      182.56     17.33 o 
  10   5   0     1083.32     1239.76     30.58 o 
  11   5   0      558.41      488.94     22.41 o 
  12   5   0      217.25      219.28     16.45 o 
  13   5   0      172.89      216.07     28.82 o 
  14   5   0       96.39      108.17     13.48 o 
  15   5   0      288.41      347.63     16.90 o 
  16   5   0      605.01      619.62     26.42 o 
  17   5   0      401.38      513.77     24.76 o 
  18   5   0       22.81       43.91     11.07 o 
  19   5   0       10.73       20.16     17.44 o 
  20   5   0      249.62      253.33     30.93 o 
  21   5   0       48.10        0.27     28.03 o 
   0   6   0      482.21      445.06     85.94 o 
   1   6   0      399.79      506.12     31.01 o 
   2   6   0     1165.27      836.29     30.44 o 
   3   6   0     2056.62     2925.39     39.59 o 
   4   6   0     6645.59     7478.14     72.97 o 
   5   6   0       49.77       81.92     18.74 o 
   6   6   0      376.85      197.20     15.98 o 
   7   6   0     2023.50     2695.62     40.46 o 
   8   6   0       55.69      -26.34     25.36 o 
   9   6   0       31.88       23.14     23.42 o 
  10   6   0     2098.39     2376.07     47.88 o 
  11   6   0      668.66      587.13     49.16 o 
  12   6   0      494.86      474.75     43.17 o 
  13   6   0     1579.04     1718.18     38.76 o 
  14   6   0       81.32       64.87     12.18 o 
  15   6   0      143.85      102.52     13.93 o 
  16   6   0      704.22      763.81     25.97 o 
  17   6   0        1.13        9.37     19.06 o 
  18   6   0       32.02        4.88     17.96 o 
  19   6   0        5.53       12.17     15.96 o 
  20   6   0       36.59       55.56     15.18 o 
   1   7   0      747.84      535.25     27.32 o 
   2   7   0      163.84      172.35     22.67 o 
   3   7   0      834.97      587.47     30.52 o 
   4   7   0     1179.82     1535.13     55.80 o 
   5   7   0      533.97      390.57     22.41 o 
   6   7   0      848.21     1018.32     27.46 o 
   7   7   0     1270.44     1421.47     36.56 o 
   8   7   0       39.48       33.54     20.56 o 
   9   7   0       10.55       42.45     27.83 o 
  10   7   0      414.31      452.91     28.52 o 
  11   7   0      144.48      218.43     22.65 o 
  12   7   0      641.58      672.31     32.80 o 
  13   7   0        1.49      -12.02     34.53 o 
  14   7   0      705.75      735.61     34.99 o 
  15   7   0      701.85      682.92     25.33 o 
  16   7   0       51.01       17.67     19.55 o 
  17   7   0       70.86       76.38     14.29 o 
  18   7   0       40.23       65.34     13.63 o 
  19   7   0       48.41       28.84     16.40 o 
  20   7   0       60.83      126.26     26.48 o 
   0   8   0     7042.79     7741.01    333.93 o 
   1   8   0      188.14      227.54     24.65 o 
   2   8   0     3676.18     3246.02     49.79 o 
   3   8   0      394.00      357.06     28.55 o 
   4   8   0     2243.22     1895.60     34.94 o 
   5   8   0       24.14       22.36     27.24 o 
   6   8   0     2503.59     2544.29     39.68 o 
   7   8   0       51.44       55.00     17.15 o 
   8   8   0      241.96      150.94     25.53 o 
   9   8   0     1224.15     1392.29     33.20 o 
  10   8   0     1265.47     1382.48     32.95 o 
  11   8   0      559.74      654.91     28.44 o 
  12   8   0      897.78     1005.02     33.99 o 
  13   8   0     1873.29     2053.76     40.35 o 
  14   8   0       31.26       12.09     24.46 o 
  15   8   0        5.25       -6.50     22.22 o 
  16   8   0       33.15       47.67     13.12 o 
  17   8   0      101.90       95.59     14.10 o 
  18   8   0       31.28       25.46     15.21 o 
  19   8   0      274.68      236.77     18.78 o 
   1   9   0     1625.53     1859.67     59.94 o 
   2   9   0      607.85      817.63     38.20 o 
   3   9   0        4.71       27.58     34.79 o 
   4   9   0      271.53      371.26     39.43 o 
   5   9   0       44.18       29.43     29.01 o 
   6   9   0       45.05       28.12     27.98 o 
   7   9   0      743.74      735.49     35.60 o 
   8   9   0     1105.89     1199.59     34.37 o 
   9   9   0      490.93      611.28     28.93 o 
  10   9   0      520.78      574.37     42.26 o 
  11   9   0      281.06      240.18     22.32 o 
  12   9   0        4.52        7.49     21.74 o 
  13   9   0      350.44      334.24     22.60 o 
  14   9   0       47.39       45.00     20.48 o 
  15   9   0       58.05       79.33     15.94 o 
  16   9   0       52.76       33.65     12.95 o 
  17   9   0      631.06      632.87     22.62 o 
  18   9   0       54.41       41.52     15.08 o 
   0  10   0     3481.97     4205.78    104.46 o 
   1  10   0      122.79      109.49     31.86 o 
   2  10   0      500.62      366.84     34.59 o 
   3  10   0      403.41      488.42     37.41 o 
   4  10   0     3014.81     3325.99    110.31 o 
   5  10   0     2450.83     3006.59     46.97 o 
   6  10   0      701.75      724.83     34.13 o 
   7  10   0       62.22      116.67     27.34 o 
   8  10   0      141.15      142.25     20.15 o 
   9  10   0     1456.97     1765.46     53.77 o 
  10  10   0      160.93      137.25     17.74 o 
  11  10   0       97.89      118.35     16.27 o 
  12  10   0       65.25       47.89     20.19 o 
  13  10   0       72.05      116.58     17.87 o 
  14  10   0       29.42       53.73     20.44 o 
  15  10   0      115.39      140.61     18.99 o 
  16  10   0       17.10       12.33     16.08 o 
  17  10   0        8.44        6.20     15.39 o 
   1  11   0     1632.98     1587.53     60.82 o 
   2  11   0      304.91      429.53     49.68 o 
   3  11   0      945.60     1041.66     48.15 o 
   4  11   0      131.70       98.19     24.27 o 
   5  11   0     1347.90     1391.02     43.48 o 
   6  11   0      277.71      355.60     25.26 o 
   7  11   0      687.84      686.39     30.94 o 
   8  11   0      326.79      358.18     29.93 o 
   9  11   0       55.42       19.51     30.83 o 
  10  11   0      456.65      573.75     34.75 o 
  11  11   0      128.54       87.93     16.65 o 
  12  11   0      142.49      166.92     20.68 o 
  13  11   0       17.85       39.91     19.68 o 
  14  11   0      215.32      223.13     20.47 o 
  15  11   0      144.70      130.87     17.34 o 
  16  11   0       38.50       55.67     15.42 o 
   0  12   0      510.24      527.23     53.57 o 
   1  12   0       43.99       87.07     33.06 o 
   2  12   0       69.17       77.18     26.91 o 
   3  12   0      355.87      395.52     32.47 o 
   4  12   0      248.00      246.91     30.44 o 
   5  12   0      162.22      145.73     20.19 o 
   6  12   0        0.13      -31.52     27.53 o 
   7  12   0      436.93      371.82     27.77 o 
   8  12   0       24.70       45.74     22.89 o 
   9  12   0       85.11       69.49     18.36 o 
  10  12   0      124.37      135.12     31.73 o 
  11  12   0       33.64       42.66     17.76 o 
  12  12   0       19.59       50.35     18.91 o 
  13  12   0        1.41       11.44     19.39 o 
  14  12   0       81.21       79.67     17.21 o 
  15  12   0       29.09       29.92     19.05 o 
   1  13   0      102.76       82.21     36.43 o 
   2  13   0        0.43       -6.76     43.98 o 
   3  13   0      488.74      480.96     38.01 o 
   4  13   0      240.43      244.05     24.00 o 
   5  13   0      178.70      242.58     32.57 o 
   6  13   0       44.38       16.62     27.64 o 
   7  13   0       29.97       18.88     23.62 o 
   8  13   0      658.68      808.24     34.94 o 
   9  13   0      212.86      231.32     23.39 o 
  10  13   0      153.04      189.91     21.67 o 
  11  13   0       26.46       37.92     21.40 o 
  12  13   0       10.16       50.00     23.46 o 
  13  13   0        1.12       16.23     18.59 o 
   0  14   0      322.16      291.96     61.16 o 
   1  14   0       53.02       27.62     50.89 o 
   2  14   0       12.27       51.79     27.93 o 
   3  14   0       17.51       81.41     26.22 o 
   4  14   0      148.15      177.67     27.11 o 
   5  14   0       54.25       77.30     25.50 o 
   6  14   0       14.42       43.53     21.43 o 
   7  14   0        1.83       10.08     22.85 o 
   8  14   0        1.56        7.47     26.11 o 
   9  14   0       67.76       59.33     17.45 o 
  10  14   0        1.58       15.13     25.01 o 
  11  14   0        6.06       26.06     21.25 o 
   1  15   0        4.94       -4.89     30.28 o 
   2  15   0       14.24       40.15     25.87 o 
   3  15   0       11.65       29.91     22.04 o 
   4  15   0        0.83       -2.15     31.54 o 
   5  15   0      227.52      225.82     29.05 o 
   6  15   0       70.29       56.62     23.53 o 
   7  15   0      131.76      105.53     20.43 o 
   8  15   0       18.78       49.18     23.82 o 
   9  15   0       40.30       51.44     23.81 o 
   0  16   0      862.47      923.36     82.42 o 
   1  16   0       21.65       30.71     24.62 o 
   2  16   0       41.04       37.19     27.12 o 
   3  16   0       13.81       70.09     26.71 o 
   4  16   0        5.89       13.47     25.06 o 
   5  16   0       16.27       30.03     30.63 o 
 -22   1   1        6.77       21.56     18.49 o 
 -21   1   1       41.75       33.74     14.01 o 
 -20   1   1      747.79      766.06     26.61 o 
 -19   1   1      286.42      358.52     18.01 o 
 -18   1   1      392.76      406.63     17.93 o 
 -17   1   1       73.71       52.61     12.13 o 
 -16   1   1      551.72      598.33     31.64 o 
 -15   1   1       63.90       92.86     12.97 o 
 -14   1   1      118.24       87.44     11.45 o 
 -13   1   1      624.92      688.23     22.56 o 
 -12   1   1      262.03      338.35     16.53 o 
 -11   1   1     6288.19     7552.52    174.61 o 
 -10   1   1     1913.48     2027.16     32.81 o 
  -9   1   1     2049.28     1624.67     24.85 o 
  -8   1   1      332.96      559.54     21.60 o 
  -7   1   1     8639.51     8708.39     97.67 o 
  -6   1   1     2664.42     3187.43     58.18 o 
  -5   1   1    13854.62    13641.61     62.32 o 
  -4   1   1     3040.03     4138.86    101.11 o 
  -3   1   1     3382.27     2473.89    102.96 o 
  -2   1   1     5758.56     6872.58    117.63 o 
  -1   1   1      255.02       21.43     17.86 o 
   0   1   1     6160.39     9185.69     43.04 o 
   1   1   1     2067.93     4119.06     50.69 o 
   2   1   1      268.89      705.11     27.72 o 
   3   1   1    13253.61    14641.85     66.78 o 
   4   1   1    21041.63    23370.18     77.20 o 
   5   1   1     2239.58     1696.46     18.65 o 
   6   1   1     4093.41     3323.81     18.59 o 
   7   1   1     4299.79     4652.32     32.30 o 
   8   1   1      527.13      208.85     14.13 o 
   9   1   1     1465.63     1799.98     36.09 o 
  10   1   1     3597.86     3488.71     53.43 o 
  11   1   1      444.35      512.18     24.09 o 
  12   1   1      715.95      664.77     18.40 o 
  13   1   1        1.73       15.24     16.97 o 
  14   1   1      133.03      136.71     15.90 o 
  15   1   1       54.05       45.20     17.28 o 
  16   1   1      192.89      203.75     14.75 o 
  17   1   1      698.57      638.33     26.58 o 
  18   1   1      201.04      290.53     17.69 o 
  19   1   1      268.64      225.49     16.91 o 
  20   1   1      192.11      246.62     17.57 o 
  21   1   1      526.54      451.13     22.92 o 
 -22   2   1       62.57       42.76     12.08 o 
 -21   2   1      224.64      269.13     33.87 o 
 -20   2   1       67.91       68.61     13.86 o 
 -19   2   1      134.39      149.17     15.87 o 
 -18   2   1        1.62       14.47     12.71 o 
 -17   2   1      151.97      144.40     13.11 o 
 -16   2   1      286.60      302.83     16.90 o 
 -15   2   1        1.57       40.54     18.72 o 
 -14   2   1      601.43      581.84     19.44 o 
 -13   2   1      152.00      264.11     15.16 o 
 -12   2   1       27.17       29.19     16.61 o 
 -11   2   1        1.31        9.02     13.35 o 
 -10   2   1      290.99      129.34     11.21 o 
  -9   2   1      603.85     1027.00     53.19 o 
  -8   2   1     4642.84     4777.06     37.63 o 
  -7   2   1      363.58      370.85     19.05 o 
  -6   2   1     1048.25      514.51     54.14 o 
  -5   2   1     4598.04     6325.74     90.57 o 
  -4   2   1     1589.73     1251.99     45.93 o 
  -3   2   1     2521.73     3912.63    145.38 o 
  -2   2   1    14869.41    16718.43    285.53 o 
   0   2   1     5240.58     8479.12    164.85 o 
   1   2   1      557.95      323.80     17.00 o 
   2   2   1     3640.97     3720.45     26.45 o 
   3   2   1    22958.18    27003.71    231.79 o 
   4   2   1      389.27      134.15     34.86 o 
   5   2   1      454.81      222.92     33.46 o 
   6   2   1       87.26       57.69     20.26 o 
   7   2   1     2679.83     2457.90     27.91 o 
   8   2   1     2209.77     2727.10     24.74 o 
   9   2   1       49.15      207.42     11.63 o 
  10   2   1       33.59       36.34     17.85 o 
  11   2   1      301.36      166.33     29.71 o 
  12   2   1        5.36        1.11     16.58 o 
  13   2   1       55.56       32.32     18.84 o 
  14   2   1      420.88      440.09     18.83 o 
  15   2   1        7.86       52.74     16.95 o 
  16   2   1      611.54      560.01     18.48 o 
  17   2   1      244.22      256.63     15.65 o 
  18   2   1      112.43       64.23     12.54 o 
  19   2   1        5.19        6.68     15.67 o 
  20   2   1        9.11       19.56     11.99 o 
  21   2   1      544.87      542.85     32.41 o 
 -21   3   1        8.01       19.00     24.10 o 
 -20   3   1       78.64      116.85     28.28 o 
 -19   3   1      115.94      149.11     23.52 o 
 -18   3   1       25.99       48.67     21.56 o 
 -17   3   1       73.95       70.37     16.76 o 
 -16   3   1        7.89      -16.00     27.88 o 
 -15   3   1      242.99      206.88     17.53 o 
 -14   3   1      604.57      734.91     32.67 o 
 -13   3   1      181.73      216.83     21.18 o 
 -12   3   1      160.31      159.89     16.50 o 
 -11   3   1     1115.21     1562.56    357.36 o 
 -10   3   1       27.01       58.18     13.82 o 
  -9   3   1      321.26      558.37     15.43 o 
  -8   3   1     3141.32     4005.60    268.26 o 
  -7   3   1      492.15      398.59     20.82 o 
  -6   3   1     1982.50     2683.92     65.55 o 
  -5   3   1     9328.16    10362.90    130.79 o 
  -4   3   1      479.39      532.73     30.66 o 
  -2   3   1     2050.87     3174.25     71.09 o 
  -1   3   1      949.83      951.97     44.21 o 
   0   3   1     7398.06     9082.64     85.80 o 
   1   3   1     7888.85     8895.24     62.92 o 
   2   3   1     7756.28     8887.84    155.76 o 
   3   3   1     2317.82     2122.06     68.50 o 
   4   3   1     6670.48     7956.91     62.16 o 
   5   3   1      572.03      449.12     12.26 o 
   6   3   1     2280.72     2663.60     27.63 o 
   7   3   1     1555.27     1845.72     23.56 o 
   8   3   1      969.97     1096.74     20.07 o 
   9   3   1      353.03      492.79     50.17 o 
  10   3   1      220.00      167.33     12.18 o 
  11   3   1        0.02       -2.27     22.12 o 
  12   3   1     1018.45     1142.33     22.17 o 
  13   3   1      913.21     1129.78     23.20 o 
  14   3   1       43.41       74.54     20.93 o 
  15   3   1     1550.56     1660.79     30.51 o 
  16   3   1     1060.36      930.72     21.30 o 
  17   3   1       17.68       23.70     13.30 o 
  18   3   1      467.07      582.69     19.91 o 
  19   3   1       93.64       64.43     11.04 o 
  20   3   1      356.39      380.56     18.99 o 
  21   3   1      122.86       82.54     11.73 o 
 -21   4   1      363.89      366.66     55.74 o 
 -20   4   1       46.90       19.39     16.37 o 
 -19   4   1       49.65       70.56     15.94 o 
 -18   4   1      620.46      671.37     31.20 o 
 -17   4   1      558.38      565.83     29.28 o 
 -16   4   1     1281.82     1236.01     35.92 o 
 -15   4   1      777.73      854.30     32.76 o 
 -14   4   1      475.19      561.82     19.13 o 
 -13   4   1      296.76      364.60     18.02 o 
 -12   4   1     1550.67     1472.90     34.61 o 
 -11   4   1     1045.60     1090.25     21.49 o 
 -10   4   1     8830.27     9764.01     86.02 o 
  -9   4   1      335.81      434.83     54.06 o 
  -8   4   1     8647.92     9625.97    201.85 o 
  -7   4   1       16.88       32.96     18.35 o 
  -6   4   1     6125.24     5824.35     39.00 o 
  -5   4   1      110.00      158.59     26.88 o 
  -4   4   1     3333.29     2176.37     49.64 o 
  -3   4   1     2430.54     3601.79     95.09 o 
  -2   4   1    23485.68    24756.90    108.31 o 
  -1   4   1      378.57      233.14     37.59 o 
   0   4   1     9658.03     8382.04    139.29 o 
   1   4   1     4029.69     3949.00     71.04 o 
   2   4   1     3423.37     2710.92     36.54 o 
   3   4   1     5590.89     5304.05     38.15 o 
   4   4   1     3527.22     3007.94     28.68 o 
   5   4   1      808.05      297.13     14.49 o 
   6   4   1      725.37      389.36     17.52 o 
   7   4   1    13470.58    14902.03    156.36 o 
   8   4   1     8847.13    10459.70    229.46 o 
   9   4   1     2178.45     2068.98     25.46 o 
  10   4   1      481.14      423.60     27.00 o 
  11   4   1      891.32      777.07     20.50 o 
  12   4   1       67.51       90.02     16.10 o 
  13   4   1      831.54      894.51     22.78 o 
  14   4   1        1.49       27.18     18.53 o 
  15   4   1        7.79       19.62     18.56 o 
  16   4   1     1326.11     1372.08     24.79 o 
  17   4   1       36.56       42.55      9.94 o 
  18   4   1       32.98       39.59     12.49 o 
  19   4   1       81.87      130.80     15.94 o 
  20   4   1       13.97        2.37     18.13 o 
  21   4   1      117.06      147.38     23.71 o 
 -21   5   1        2.75        9.34     26.05 o 
 -20   5   1      402.73      424.14     30.43 o 
 -19   5   1       34.34       53.50     23.36 o 
 -18   5   1      273.23      303.27     25.93 o 
 -17   5   1       58.67       28.00     20.91 o 
 -16   5   1      278.37      239.27     23.24 o 
 -15   5   1       24.21       34.14     15.06 o 
 -14   5   1       96.37       68.46     13.91 o 
 -13   5   1        2.03      -45.06     64.30 o 
 -12   5   1        5.13       34.93     19.13 o 
 -11   5   1       53.44       55.79     21.91 o 
 -10   5   1      463.59      522.23     22.87 o 
  -9   5   1      705.16      756.50     28.48 o 
  -8   5   1       39.06       -1.40     52.52 o 
  -7   5   1     6905.77     8556.90     49.47 o 
  -6   5   1        9.91       29.82     29.90 o 
  -5   5   1      174.25       54.51     28.67 o 
  -4   5   1     2427.64     3239.40     50.78 o 
  -3   5   1      617.75      586.66     30.32 o 
  -2   5   1     3657.17     5151.69     65.74 o 
  -1   5   1        5.24      -18.84     30.64 o 
   0   5   1     3442.95     4082.12     34.22 o 
   1   5   1      599.33      545.06     19.95 o 
   2   5   1      546.61      519.47     17.37 o 
   3   5   1      114.27       53.65     14.42 o 
   4   5   1        8.68      -13.66     20.77 o 
   5   5   1      242.93      230.84     40.85 o 
   6   5   1       51.51        0.72     21.12 o 
   7   5   1     1604.14     1966.68     25.93 o 
   8   5   1      601.32      612.99     19.01 o 
   9   5   1      109.14       99.98     14.29 o 
  10   5   1       39.92       82.38     14.02 o 
  11   5   1       90.83       72.47     11.10 o 
  12   5   1      197.76      325.70     35.64 o 
  13   5   1       60.97       66.99     12.26 o 
  14   5   1       20.21       23.59     19.96 o 
  15   5   1        9.59       14.31     17.05 o 
  16   5   1       37.37       38.24     16.46 o 
  17   5   1      119.78      101.33     16.51 o 
  18   5   1       11.35       22.20     14.60 o 
  19   5   1        0.19        5.81     14.55 o 
  20   5   1       95.72       84.97     12.53 o 
 -20   6   1      109.30       91.60     32.32 o 
 -19   6   1       50.91      -19.82     25.43 o 
 -18   6   1      261.73      253.85     23.52 o 
 -17   6   1      595.79      681.51     32.01 o 
 -16   6   1       38.04       15.57     13.02 o 
 -15   6   1        3.40      -21.02     32.78 o 
 -14   6   1      115.52      140.56     15.01 o 
 -13   6   1       13.28       37.66     22.94 o 
 -12   6   1       25.01       51.75     24.34 o 
 -11   6   1     3501.17     4143.10     67.21 o 
 -10   6   1      727.88      816.13     39.31 o 
  -9   6   1       71.54      123.22     27.64 o 
  -8   6   1     5832.56     6704.27    103.82 o 
  -7   6   1       31.60       21.08     33.93 o 
  -6   6   1     5335.88     5255.48     57.55 o 
  -5   6   1      955.94     1143.67     46.24 o 
  -4   6   1      725.80      257.59     32.49 o 
  -3   6   1      490.03      486.86     29.42 o 
  -2   6   1     6428.13     6788.78    146.69 o 
  -1   6   1       10.32       96.11     26.41 o 
   0   6   1     2015.35     1423.19     31.61 o 
   1   6   1     1357.88     1161.96     31.87 o 
   2   6   1     3016.96     2716.17     47.38 o 
   3   6   1     3578.02     3484.08     47.70 o 
   4   6   1     2164.30     1858.27     32.92 o 
   5   6   1     5384.74     5961.20     65.48 o 
   6   6   1     1214.49     1203.46     27.39 o 
   7   6   1     1354.29     1264.29     26.43 o 
   8   6   1      166.34      230.62     19.47 o 
   9   6   1     1244.66     1327.18     38.04 o 
  10   6   1      181.23      189.89     17.00 o 
  11   6   1      780.75      915.61     25.08 o 
  12   6   1      145.88      134.37     13.78 o 
  13   6   1      988.80     1205.16     26.24 o 
  14   6   1      144.61      114.54     18.33 o 
  15   6   1      844.53      984.57     38.80 o 
  16   6   1      530.21      563.98     21.32 o 
  17   6   1       45.86       59.24     11.25 o 
  18   6   1      102.22       72.49     14.58 o 
  19   6   1      165.03      107.41     37.75 o 
  20   6   1        0.58       15.87     14.79 o 
 -20   7   1      144.99      129.55     33.48 o 
 -19   7   1       44.46       35.16     26.01 o 
 -18   7   1       60.87       50.42     18.06 o 
 -17   7   1       38.93       56.34     25.66 o 
 -16   7   1      386.02      357.30     30.91 o 
 -15   7   1      287.64      236.08     16.40 o 
 -14   7   1        1.63       10.37     19.70 o 
 -13   7   1      280.88      248.80     31.70 o 
 -12   7   1       60.73       79.84     16.59 o 
 -11   7   1       50.77       55.85     14.04 o 
 -10   7   1      119.37      113.57     18.51 o 
  -9   7   1     1620.58     1582.00     35.48 o 
  -8   7   1     1037.59     1304.69     38.15 o 
  -7   7   1     5936.59     6483.69     55.94 o 
  -6   7   1      825.03     1056.40     34.94 o 
  -5   7   1     3200.63     2784.26     59.64 o 
  -4   7   1      364.00      599.40     44.44 o 
  -3   7   1     9116.16    10582.40    142.40 o 
  -2   7   1        5.15       42.90     28.88 o 
  -1   7   1     3184.92     2960.78     47.23 o 
   0   7   1     2187.59     2388.33     65.18 o 
   1   7   1     4373.69     4339.46     54.84 o 
   2   7   1     1290.92     1347.80     37.69 o 
   3   7   1     1934.04     1768.83     30.38 o 
   4   7   1     4083.22     4641.23     47.83 o 
   5   7   1      495.76      337.19     24.02 o 
   6   7   1     2822.73     2710.54     57.93 o 
   7   7   1      873.84      834.09     26.29 o 
   8   7   1     5640.80     6679.76     54.05 o 
   9   7   1      135.03      115.65     32.32 o 
  10   7   1      244.42      194.59     19.28 o 
  11   7   1      100.55       74.01     17.42 o 
  12   7   1      102.32       76.95     15.53 o 
  13   7   1       16.49       41.85     18.30 o 
  14   7   1       39.15       21.10     17.05 o 
  15   7   1      125.37      133.41     18.02 o 
  16   7   1      153.21      154.61     14.11 o 
  17   7   1      198.52      155.12     14.31 o 
  18   7   1       28.67       26.90      8.09 o 
  19   7   1       70.22       46.34     12.45 o 
 -19   8   1        0.76        8.70     29.83 o 
 -18   8   1        8.85       34.38     24.93 o 
 -17   8   1        3.42       11.75     15.87 o 
 -16   8   1      359.26      345.46     27.83 o 
 -15   8   1      211.25      175.24     17.47 o 
 -14   8   1       56.81       46.15     24.23 o 
 -13   8   1        6.87       29.32     25.88 o 
 -12   8   1       73.02       40.97     17.30 o 
 -11   8   1        0.88       23.31     29.23 o 
 -10   8   1       20.81       33.56     35.80 o 
  -9   8   1        2.51      -23.47     47.95 o 
  -8   8   1       11.44       47.77     32.36 o 
  -7   8   1      590.83      687.48     34.68 o 
  -6   8   1      299.05      415.42     26.61 o 
  -5   8   1       21.99       -2.95     31.48 o 
  -4   8   1      171.73      244.46     27.16 o 
  -3   8   1      503.63      563.37     30.73 o 
  -2   8   1     1205.86     1266.46     40.41 o 
  -1   8   1      384.51      673.38     50.23 o 
   0   8   1        3.53      -26.04     56.79 o 
   1   8   1     1514.82     1864.68     33.14 o 
   2   8   1      277.63      208.37     19.50 o 
   3   8   1        7.17       10.22     27.74 o 
   4   8   1      157.40      197.99     21.11 o 
   5   8   1       31.21      184.35     60.13 o 
   6   8   1       25.32       43.42     18.69 o 
   7   8   1       49.25       47.45     21.98 o 
   8   8   1      119.43      136.17     20.22 o 
   9   8   1        1.20       10.28     25.78 o 
  10   8   1      183.97      155.28     18.59 o 
  11   8   1        7.76       70.98     22.45 o 
  12   8   1        2.79        6.89     22.59 o 
  13   8   1      441.43      444.12     34.78 o 
  14   8   1      133.00      100.21     13.64 o 
  15   8   1       14.55       26.13     18.39 o 
  16   8   1        5.95       11.67     16.65 o 
  17   8   1      175.82      195.58     27.29 o 
  18   8   1        6.13       26.92     11.47 o 
  19   8   1        9.92      -20.69     16.98 o 
 -18   9   1        4.84        7.03      9.05 o 
 -17   9   1        6.88       11.03     12.34 o 
 -16   9   1      496.12      498.37     22.78 o 
 -15   9   1      722.68      824.74     83.44 o 
 -14   9   1        1.84       -2.84     19.81 o 
 -13   9   1      316.88      392.14     30.04 o 
 -12   9   1       27.65       29.17     27.41 o 
 -11   9   1      259.31      243.34     23.24 o 
 -10   9   1      175.83      149.09     23.54 o 
  -9   9   1      539.10      590.27     29.07 o 
  -8   9   1      177.06      194.36     22.58 o 
  -7   9   1     1603.57     1621.54     40.23 o 
  -6   9   1       80.76       54.86     21.92 o 
  -5   9   1     1467.30     1401.21     47.21 o 
  -4   9   1       38.72       49.79     29.93 o 
  -3   9   1     1253.22     1065.70     41.21 o 
  -2   9   1     1776.67     2019.77    104.35 o 
  -1   9   1     1823.43     1882.63     77.43 o 
   0   9   1      489.26      342.73     32.03 o 
   1   9   1      484.99      369.42     25.47 o 
   2   9   1      307.51      235.11     23.86 o 
   3   9   1      937.81      817.81     30.40 o 
   4   9   1      488.31      509.21     26.95 o 
   5   9   1      343.40      273.30     22.68 o 
   6   9   1      515.85      528.88     27.97 o 
   7   9   1      919.63      853.09     31.37 o 
   8   9   1     3556.43     4228.31     83.42 o 
   9   9   1      514.68      596.74     35.06 o 
  10   9   1     1905.22     2285.51     40.83 o 
  11   9   1        9.32      -18.38     29.58 o 
  12   9   1      447.46      507.40     44.93 o 
  13   9   1       15.78       35.14     19.70 o 
  14   9   1        4.93       23.43     26.63 o 
  15   9   1        0.85       18.83     17.52 o 
  16   9   1      558.34      630.46     39.51 o 
  17   9   1       59.34       65.08     14.58 o 
  18   9   1       15.70       33.85     13.73 o 
 -17  10   1       39.37       40.85     14.10 o 
 -16  10   1       39.17       41.23     18.77 o 
 -15  10   1       18.61       24.98     18.69 o 
 -14  10   1       79.52       52.48     13.03 o 
 -13  10   1       85.16       69.82     16.29 o 
 -12  10   1        7.54        5.48     21.50 o 
 -11  10   1      227.67      202.97     20.97 o 
 -10  10   1        6.39      -38.25     25.50 o 
  -9  10   1      873.52      927.52     41.37 o 
  -8  10   1     1649.10     1790.13     46.39 o 
  -7  10   1        3.36       23.57     29.61 o 
  -6  10   1      415.85      449.78     30.76 o 
  -5  10   1       27.71      -41.11     40.49 o 
  -4  10   1      972.78     1008.40     42.81 o 
  -3  10   1       17.57       27.94     39.43 o 
  -2  10   1       10.07       25.44     32.74 o 
  -1  10   1      376.68      415.09     34.23 o 
   0  10   1       52.13      144.65     73.34 o 
   1  10   1      227.05      303.98     31.20 o 
   2  10   1      458.30      487.69     30.54 o 
   3  10   1     1094.53     1246.85     42.06 o 
   4  10   1      244.22      256.12     25.18 o 
   5  10   1     1048.91     1317.01     52.46 o 
   6  10   1       54.55       75.27     28.47 o 
   7  10   1       17.83       21.92     25.18 o 
   8  10   1      321.53      292.03     30.17 o 
   9  10   1      163.03      148.63     19.47 o 
  10  10   1      201.60      165.52     20.81 o 
  11  10   1      130.33       96.97     17.73 o 
  12  10   1      105.83       69.13     15.53 o 
  13  10   1        2.38       15.98     17.15 o 
  14  10   1       14.36       43.24     21.94 o 
  15  10   1      219.27      181.49     30.33 o 
  16  10   1       46.80       23.59     14.04 o 
  17  10   1       36.07       34.92     20.01 o 
 -16  11   1      217.35      247.73     17.75 o 
 -15  11   1        0.29       12.45     17.62 o 
 -14  11   1      212.39      246.93     23.10 o 
 -13  11   1       96.54       84.85     15.66 o 
 -12  11   1        8.93       21.63     21.53 o 
 -11  11   1       79.43       98.50     19.59 o 
 -10  11   1       97.69      100.39     18.35 o 
  -9  11   1       31.58       26.42     24.05 o 
  -8  11   1       75.67       40.84     21.37 o 
  -7  11   1      770.43      922.92     36.82 o 
  -6  11   1        7.44       35.24     33.11 o 
  -5  11   1     1228.67     1294.48     48.74 o 
  -4  11   1      200.62      213.57     30.13 o 
  -3  11   1        6.37       28.40     37.76 o 
  -2  11   1       17.91       -4.70     38.03 o 
  -1  11   1     1114.35     1128.22     46.37 o 
   0  11   1      512.24      505.33     54.90 o 
   1  11   1      246.95      168.75     26.10 o 
   2  11   1      363.67      353.96     40.08 o 
   3  11   1       38.27       49.57     32.71 o 
   4  11   1       89.83       75.47     21.56 o 
   5  11   1      445.58      428.63     48.09 o 
   6  11   1      146.56      127.54     19.98 o 
   7  11   1       91.53       64.90     26.67 o 
   8  11   1      469.28      530.61     28.53 o 
   9  11   1       72.57      103.68     27.04 o 
  10  11   1      301.33      365.09     26.16 o 
  11  11   1       15.99       22.56     21.63 o 
  12  11   1      305.96      417.88     27.49 o 
  13  11   1       15.69       16.07     18.69 o 
  14  11   1      162.61      225.62     27.65 o 
  15  11   1        6.73       51.00     18.95 o 
  16  11   1       70.48      101.82     23.66 o 
 -15  12   1       17.17       29.36     15.73 o 
 -14  12   1        2.12       42.67     20.34 o 
 -13  12   1       31.95       66.13     21.79 o 
 -12  12   1      204.99      219.17     24.28 o 
 -11  12   1       37.61       16.49     23.78 o 
 -10  12   1      438.39      530.95     40.10 o 
  -9  12   1      192.90      133.24     23.28 o 
  -8  12   1      355.83      433.59     46.06 o 
  -7  12   1       16.14       26.74     25.26 o 
  -6  12   1      563.06      632.83     33.80 o 
  -5  12   1      193.09      131.90     26.22 o 
  -4  12   1      323.79      394.77     33.67 o 
  -3  12   1        2.09        5.26     36.95 o 
  -2  12   1     1409.17     1551.95     49.22 o 
  -1  12   1      175.89      131.87     21.08 o 
   0  12   1      674.33      613.46     27.13 o 
   1  12   1      108.82       82.32     31.97 o 
   2  12   1     1396.38     1412.52     42.62 o 
   3  12   1     1258.34     1403.83     41.57 o 
   4  12   1      248.55      175.14     24.11 o 
   5  12   1       13.51      -10.26     29.70 o 
   6  12   1      198.66      199.91     23.53 o 
   7  12   1     3221.06     3947.76     55.22 o 
   8  12   1      952.00      970.28     35.60 o 
   9  12   1       35.47        4.17     23.13 o 
  10  12   1      158.42       92.92     20.47 o 
  11  12   1      659.12      718.66     31.52 o 
  12  12   1       87.01       81.38     24.32 o 
  13  12   1      272.12      278.26     25.63 o 
  14  12   1       37.71       59.76     18.51 o 
 -13  13   1       21.39       13.65     19.91 o 
 -12  13   1      222.00      189.10     19.62 o 
 -11  13   1      235.42      216.86     23.83 o 
 -10  13   1       17.75       45.57     21.99 o 
  -9  13   1       20.69       47.55     27.05 o 
  -8  13   1      998.57      927.06     35.28 o 
  -7  13   1       76.66       40.27     28.43 o 
  -6  13   1       20.38       69.37     30.51 o 
  -5  13   1        3.80      -13.15     30.32 o 
  -4  13   1        5.77       34.47     32.45 o 
  -3  13   1       98.99       40.99     33.59 o 
  -2  13   1       43.09       -0.18     27.33 o 
  -1  13   1       16.24        8.33     30.31 o 
   0  13   1       91.16       84.45     20.67 o 
   1  13   1      235.30      180.03     37.76 o 
   2  13   1       30.14       37.65     33.73 o 
   3  13   1        2.11       -2.78     32.96 o 
   4  13   1        4.31       -6.50     27.41 o 
   5  13   1       20.14       21.22     27.03 o 
   6  13   1       12.26       22.05     26.41 o 
   7  13   1      348.28      328.66     26.58 o 
   8  13   1       21.79       14.30     25.18 o 
   9  13   1       86.99       67.77     20.11 o 
  10  13   1      230.34      155.01     20.47 o 
  11  13   1       25.43       27.56     20.54 o 
  12  13   1       28.67       14.90     24.11 o 
  13  13   1        5.08       40.55     22.94 o 
 -11  14   1      227.33      265.34     21.42 o 
 -10  14   1        4.77       28.01     25.23 o 
  -9  14   1      106.29       84.70     23.53 o 
  -8  14   1      456.01      530.56     60.02 o 
  -7  14   1       86.71      112.89     22.75 o 
  -6  14   1      449.39      446.97     32.46 o 
  -5  14   1        0.06       37.39     27.52 o 
  -4  14   1      254.90      340.08     30.56 o 
  -3  14   1       80.34       96.47     25.26 o 
  -2  14   1      450.85      511.73     36.40 o 
  -1  14   1       10.20      -23.86     27.77 o 
   0  14   1      623.64      587.19     64.61 o 
   1  14   1      185.97      179.07     27.63 o 
   2  14   1      497.10      498.15     34.68 o 
   3  14   1      248.60      311.02     30.99 o 
   4  14   1      716.25      740.83     39.49 o 
   5  14   1      117.02      121.31     26.55 o 
   6  14   1       55.52       43.18     29.62 o 
   7  14   1      716.87      922.29     40.78 o 
   8  14   1       64.92       36.47     26.22 o 
   9  14   1       36.69       75.22     20.09 o 
  10  14   1        1.72       42.11     20.74 o 
  11  14   1      172.97      248.26     25.93 o 
  -8  15   1       30.71       27.81     23.03 o 
  -7  15   1      686.14      796.23     39.56 o 
  -6  15   1        0.44       19.71     25.73 o 
  -5  15   1      389.40      391.94     29.27 o 
  -4  15   1       72.77       46.70     19.85 o 
  -3  15   1      577.75      594.31     68.74 o 
  -2  15   1      170.91      155.34     42.46 o 
  -1  15   1      414.57      417.33     52.77 o 
   0  15   1        9.84       27.63     28.62 o 
   1  15   1       10.56       37.99     31.20 o 
   2  15   1       22.46       -5.41     27.40 o 
   3  15   1      214.71      180.85     31.65 o 
   4  15   1      148.85      163.09     25.15 o 
   5  15   1      199.86      157.06     26.55 o 
   6  15   1      187.62      226.84     36.73 o 
   7  15   1       98.87      109.78     25.15 o 
   8  15   1      136.27      138.68     22.96 o 
  -4  16   1       10.92       21.23     23.96 o 
  -3  16   1        6.49       23.49     22.78 o 
  -2  16   1        0.33       30.65     29.71 o 
  -1  16   1       59.45       44.99     27.19 o 
   0  16   1       19.59       -5.59     24.92 o 
   1  16   1       81.06       78.59     28.59 o 
   2  16   1        5.79       11.07     24.64 o 
   3  16   1        0.76       24.81     24.14 o 
   4  16   1       62.22       59.34     32.93 o 
 -22   0   2       14.93      -33.04     39.73 o 
 -21   0   2        1.18       28.57     25.89 o 
 -20   0   2       66.53       88.37     11.76 o 
 -19   0   2      200.57      173.55     17.12 o 
 -18   0   2       51.82       24.20     21.46 o 
 -17   0   2        2.15       37.91     24.41 o 
 -16   0   2      279.65      357.88     23.88 o 
 -15   0   2        0.49       28.43     26.27 o 
 -14   0   2      910.85      857.63     84.15 o 
 -13   0   2      240.32      262.35     26.79 o 
 -12   0   2      984.71     1054.15     85.47 o 
 -11   0   2      967.53     1160.16     32.12 o 
 -10   0   2     2189.97     1674.34     32.54 o 
  -9   0   2        2.73       -0.93     17.21 o 
  -8   0   2     2003.85     1568.78     45.78 o 
  -7   0   2      120.85      229.31     14.82 o 
  -6   0   2     8884.89     8238.40     48.81 o 
  -4   0   2    12007.90    12162.52     73.74 o 
  -3   0   2    11645.80    12728.84    160.02 o 
  -2   0   2    11705.25    12557.97    164.28 o 
  -1   0   2    17189.86    19514.38    105.18 o 
   0   0   2    40145.58    50957.27    570.31 o 
   1   0   2    37662.09    46547.01    256.92 o 
   2   0   2     4477.04     8586.65    331.47 o 
   3   0   2      554.14      271.49    219.20 o 
   4   0   2    15233.87    18727.59    311.16 o 
   5   0   2    13793.11    14007.43     64.51 o 
   6   0   2     1573.19     1889.27     61.77 o 
   7   0   2     7993.81     7736.33     45.23 o 
   8   0   2     3206.94     4385.08     34.94 o 
   9   0   2     4333.08     3815.94     34.15 o 
  10   0   2     1296.04     1599.63     36.64 o 
  11   0   2     1304.45     1167.78     23.64 o 
  12   0   2      853.88     1129.59     36.92 o 
  13   0   2       22.55       21.43     15.38 o 
  14   0   2     2025.97     2076.85     53.68 o 
  15   0   2     2450.13     2760.04     33.66 o 
  16   0   2      497.32      438.68     36.13 o 
  17   0   2      185.32      238.08     23.18 o 
  18   0   2       17.97       41.67     21.53 o 
  19   0   2      279.92      394.19     26.40 o 
  20   0   2       11.88       -0.67     22.23 o 
  21   0   2        8.13      -21.35     20.61 o 
 -22   1   2       15.27       14.61      8.66 o 
 -21   1   2        1.41       23.59     14.43 o 
 -20   1   2       18.79       51.64     13.17 o 
 -19   1   2      171.96      133.81     27.12 o 
 -18   1   2       84.07       58.23     13.93 o 
 -17   1   2       19.17       65.02     22.43 o 
 -16   1   2      421.38      387.55     25.13 o 
 -15   1   2      104.63      125.91     20.17 o 
 -14   1   2      704.35      789.67     30.74 o 
 -13   1   2      836.51      938.66     31.66 o 
 -12   1   2      863.13     1109.52     46.14 o 
 -11   1   2      401.84      351.41     22.43 o 
 -10   1   2     1769.96     2075.68     34.09 o 
  -9   1   2      301.44      153.53     16.56 o 
  -8   1   2      190.96      340.39     28.00 o 
  -7   1   2     1836.80     1891.34     32.44 o 
  -6   1   2      136.75       82.76     11.81 o 
  -5   1   2       30.42       27.88     13.04 o 
  -4   1   2     3737.11     4487.53     50.51 o 
  -3   1   2    12816.03    15407.36     87.17 o 
  -2   1   2      575.28     1344.55     43.22 o 
  -1   1   2      463.07     1237.06     37.33 o 
   0   1   2     6039.54     8227.16     65.14 o 
   1   1   2     2138.16     3271.60     99.96 o 
   2   1   2     7349.45     9068.83    252.07 o 
   3   1   2      899.00     1161.64     66.70 o 
   4   1   2     1010.23     1933.26     60.82 o 
   5   1   2     6979.20     8810.76     52.58 o 
   6   1   2     1821.35     1841.90     30.54 o 
   7   1   2      102.11       85.74      9.56 o 
   8   1   2      243.73      132.14     15.26 o 
   9   1   2      163.25      182.60     24.60 o 
  10   1   2     1111.84     1040.38     16.61 o 
  11   1   2       67.19       68.43     10.01 o 
  12   1   2      748.97      901.12     18.86 o 
  13   1   2      458.13      497.67     17.59 o 
  14   1   2       21.23       34.71     18.35 o 
  15   1   2      231.63      224.55     13.68 o 
  16   1   2       13.48        1.22     16.72 o 
  17   1   2        6.47       11.55     16.45 o 
  18   1   2        0.65      -17.82     18.56 o 
  19   1   2       35.75       43.76     11.02 o 
  20   1   2       16.33       12.88     13.95 o 
  21   1   2       29.63       32.34     12.78 o 
 -21   2   2        0.59        3.05     19.93 o 
 -20   2   2        4.69        7.04     22.06 o 
 -19   2   2       35.94       23.27     19.49 o 
 -18   2   2        1.16       17.28     24.27 o 
 -17   2   2        3.41       -0.31     24.19 o 
 -16   2   2     1668.48     2017.74     51.68 o 
 -15   2   2      810.89      992.40     33.74 o 
 -14   2   2       49.20       27.11     26.43 o 
 -13   2   2      493.72      602.53     46.39 o 
 -12   2   2      564.16      546.73     35.08 o 
 -11   2   2       19.81      -32.67     29.28 o 
 -10   2   2      441.49      296.12     21.53 o 
  -9   2   2       73.25       83.70     21.56 o 
  -8   2   2     4487.72     4691.98    141.73 o 
  -7   2   2     7051.69     8885.07     92.84 o 
  -6   2   2      112.02        4.32     40.76 o 
  -5   2   2     3893.48     3998.14     35.40 o 
  -4   2   2     4850.14     4631.75     43.97 o 
  -3   2   2     1910.03     3652.52     42.42 o 
  -2   2   2     3243.92     5554.00     80.31 o 
  -1   2   2    19283.34    22491.72    118.24 o 
   0   2   2     4716.80     5355.33    115.56 o 
   1   2   2     1324.69     1012.14     85.89 o 
   2   2   2     6419.74     6964.60     33.82 o 
   3   2   2    13200.41    13534.10     87.29 o 
   4   2   2      352.15      196.19     23.68 o 
   5   2   2     1780.99     1275.32     25.66 o 
   6   2   2      165.00      187.92     15.77 o 
   7   2   2     4196.73     4261.20     32.71 o 
   8   2   2     1410.42     1793.13     29.87 o 
   9   2   2      723.62      518.49     18.61 o 
  10   2   2      341.67      243.65     31.51 o 
  11   2   2     2263.32     2522.22     49.79 o 
  12   2   2       13.21       91.99     16.17 o 
  13   2   2     1226.62     1276.43     21.12 o 
  14   2   2      437.97      435.10     16.34 o 
  15   2   2      825.95      982.70     22.59 o 
  16   2   2      507.65      511.33     17.19 o 
  17   2   2       10.35       11.56     11.54 o 
  18   2   2      110.02      103.53     21.35 o 
  19   2   2        6.16        2.28     13.00 o 
  20   2   2       22.88       10.72     12.50 o 
  21   2   2        0.75       24.99     11.19 o 
 -21   3   2       31.60       60.50     14.06 o 
 -20   3   2      148.11      110.13     34.27 o 
 -19   3   2      116.19       68.31     16.82 o 
 -18   3   2      211.55      192.49     21.46 o 
 -17   3   2      323.03      430.24     26.83 o 
 -16   3   2       88.51       80.51     27.69 o 
 -15   3   2       24.25       49.79     29.34 o 
 -14   3   2      167.77      199.59     20.55 o 
 -13   3   2     1460.31     1677.82     71.78 o 
 -12   3   2       11.88       19.15     22.99 o 
 -11   3   2     1055.49      998.97     62.53 o 
 -10   3   2       78.03       34.87     52.11 o 
  -9   3   2     1438.42     1113.09     47.49 o 
  -8   3   2      202.23       97.17     36.89 o 
  -7   3   2     3429.39     2596.68     15.97 o 
  -6   3   2     1957.14     1821.02     53.34 o 
  -5   3   2      214.63       37.25     14.87 o 
  -4   3   2    16844.13    19179.73    160.27 o 
  -3   3   2     8455.24     8330.38     55.29 o 
  -2   3   2     2396.97     1656.63     56.12 o 
  -1   3   2      263.40       27.61     37.46 o 
   0   3   2    16202.38    17437.57     90.35 o 
   1   3   2    10036.85    11399.35     81.29 o 
   2   3   2    10504.62    10077.19     85.12 o 
   3   3   2       11.06      -39.17     36.96 o 
   4   3   2     2238.89     1424.24     16.94 o 
   5   3   2      674.62      984.82     22.76 o 
   6   3   2     7524.35     7332.30     39.77 o 
   7   3   2      322.91      467.68     52.75 o 
   8   3   2     1418.51      938.10     22.60 o 
   9   3   2      470.59      570.42     37.77 o 
  10   3   2     3572.53     3502.04     36.24 o 
  11   3   2      235.12      239.24     18.93 o 
  12   3   2     2522.46     2739.95     33.60 o 
  13   3   2      258.68      245.89     12.07 o 
  14   3   2      946.23      989.30     26.52 o 
  15   3   2      426.27      374.69     14.93 o 
  16   3   2      220.32      202.86     14.07 o 
  17   3   2       32.68       30.44      8.89 o 
  18   3   2      529.15      571.98     32.80 o 
  19   3   2      132.33      127.40     13.60 o 
  20   3   2      116.15       42.45     14.19 o 
 -21   4   2       15.66        4.63     31.42 o 
 -20   4   2       41.42       41.23     17.60 o 
 -19   4   2      113.59      116.12     17.23 o 
 -18   4   2      159.79      126.19     20.92 o 
 -17   4   2      130.62       66.63     17.18 o 
 -16   4   2      100.97      103.79     22.32 o 
 -15   4   2       23.29       36.98     27.37 o 
 -14   4   2      252.76      229.59     24.41 o 
 -13   4   2        2.97       10.59     27.61 o 
 -12   4   2        0.08       23.88     23.26 o 
 -11   4   2      167.49      155.49     33.70 o 
 -10   4   2      880.98     1196.37     52.30 o 
  -9   4   2      331.96      338.78     84.15 o 
  -8   4   2      600.18      758.34     15.92 o 
  -7   4   2      918.09     1339.20     86.20 o 
  -6   4   2      641.02     1035.42     27.27 o 
  -5   4   2      171.53      180.31     18.45 o 
  -4   4   2     1013.48     1341.93     33.12 o 
  -3   4   2     2967.17     4001.91     42.14 o 
  -2   4   2     2902.15     4042.60     39.85 o 
  -1   4   2        2.01        8.09     30.89 o 
   0   4   2       99.29       77.60     15.98 o 
   1   4   2      616.79      676.55     22.29 o 
   2   4   2      274.59      437.15     15.13 o 
   3   4   2      147.25      227.51     13.09 o 
   4   4   2     1002.71     1223.04     20.93 o 
   5   4   2      878.34     1267.31     19.85 o 
   6   4   2       86.09      124.67     18.39 o 
   7   4   2       36.80       76.18     11.72 o 
   8   4   2      846.36     1270.24     27.79 o 
   9   4   2        4.80       11.64      4.70 o 
  10   4   2       50.56       57.14      7.56 o 
  11   4   2        2.38       27.81     10.03 o 
  12   4   2        0.85       10.89      9.88 o 
  13   4   2        2.19       50.00      8.05 o 
  14   4   2        1.50       20.06     11.12 o 
  15   4   2       12.45       12.18     10.65 o 
  16   4   2      840.07      834.15     24.30 o 
  17   4   2       11.99       12.42      7.47 o 
  18   4   2       94.39       77.77     13.17 o 
  19   4   2       52.01       53.98     18.49 o 
  20   4   2      114.12      101.69     19.14 o 
 -21   5   2        5.64       31.39     24.41 o 
 -20   5   2       69.20       37.56     21.66 o 
 -19   5   2      467.80      570.92     30.87 o 
 -18   5   2       25.43       36.80     23.87 o 
 -17   5   2        9.48       45.07     26.74 o 
 -16   5   2        0.67      -39.91     26.61 o 
 -15   5   2     1819.96     2049.44     74.04 o 
 -14   5   2     1082.07     1085.58     38.47 o 
 -13   5   2      641.46      747.08     40.21 o 
 -12   5   2        3.37       -9.65     32.47 o 
 -11   5   2     1014.34     1018.68     45.42 o 
 -10   5   2      292.39      295.01     11.02 o 
  -9   5   2       86.50       26.53     11.86 o 
  -8   5   2        4.33       22.17     17.67 o 
  -7   5   2     1408.63     1000.87     83.87 o 
  -6   5   2       57.21       48.41     28.59 o 
  -5   5   2     3936.74     4340.16     83.26 o 
  -4   5   2     3375.02     2807.88    140.61 o 
  -3   5   2     1467.66      913.14     35.31 o 
  -2   5   2     5353.53     4736.21     42.46 o 
  -1   5   2     2160.18     1675.07     54.71 o 
   0   5   2     6172.18     5515.01    113.97 o 
   1   5   2     3002.90     2883.57     65.37 o 
   2   5   2     6516.32     6034.20     61.61 o 
   3   5   2      219.68      139.67     13.96 o 
   4   5   2     2042.95     1464.08     31.86 o 
   5   5   2     1005.75     1090.35     23.40 o 
   6   5   2     3521.01     3182.38     45.56 o 
   7   5   2       31.60       43.19     18.64 o 
   8   5   2     1626.09     1226.77     22.13 o 
   9   5   2        5.90       34.09     17.38 o 
  10   5   2     4160.63     4663.99     39.16 o 
  11   5   2     1513.36     1730.71     19.76 o 
  12   5   2      320.40      257.66     16.15 o 
  13   5   2       34.71       45.12     11.63 o 
  14   5   2      167.87      182.24     16.58 o 
  15   5   2      187.27      131.49     14.88 o 
  16   5   2      846.64      892.06     34.69 o 
  17   5   2       22.51       21.33     20.36 o 
  18   5   2      324.75      331.54     22.34 o 
  19   5   2      146.89      146.42     23.13 o 
  20   5   2       22.03       49.76     15.30 o 
 -20   6   2        0.84       55.15     21.80 o 
 -19   6   2       91.89      119.89     25.07 o 
 -18   6   2      322.56      337.94     28.10 o 
 -17   6   2       21.35       22.68     25.44 o 
 -16   6   2      229.34      197.01     42.08 o 
 -15   6   2      402.61      473.90     39.63 o 
 -14   6   2      133.44      103.95     25.77 o 
 -13   6   2       35.39      116.97     34.83 o 
 -12   6   2       87.05       64.64      9.47 o 
 -11   6   2     1203.83     1248.32     31.95 o 
 -10   6   2     1343.17     1373.07     30.99 o 
  -9   6   2      403.27      351.72     18.81 o 
  -8   6   2      133.13      273.27     22.54 o 
  -7   6   2     1723.20     1746.59     57.20 o 
  -6   6   2       10.96       86.98     27.71 o 
  -5   6   2     1658.37     1577.85     45.62 o 
  -4   6   2      781.91      781.50     86.97 o 
  -3   6   2     4176.89     4718.14     70.75 o 
  -2   6   2     2093.04     3306.05     86.41 o 
  -1   6   2      380.21      202.53     22.38 o 
   0   6   2     2541.50     2894.01     84.00 o 
   1   6   2     1507.87     1697.70    145.17 o 
   2   6   2      340.62      356.20     19.97 o 
   3   6   2      744.62      608.83     22.73 o 
   4   6   2      464.68      451.74     18.23 o 
   5   6   2     4189.11     4668.23     59.51 o 
   6   6   2       41.22       31.66     23.43 o 
   7   6   2      379.81      213.80     17.79 o 
   8   6   2        5.72       25.87     15.48 o 
   9   6   2      651.20      589.67     21.37 o 
  10   6   2       68.65       69.30     16.96 o 
  11   6   2     2063.79     2174.04     45.59 o 
  12   6   2      965.13     1079.65     33.00 o 
  13   6   2     1841.20     1715.41     27.51 o 
  14   6   2        4.97        8.61     12.94 o 
  15   6   2      200.80      185.71     14.71 o 
  16   6   2       51.52       31.41      7.09 o 
  17   6   2      135.71      117.29     18.45 o 
  18   6   2       92.33       66.25     13.92 o 
  19   6   2       25.65       27.34     17.86 o 
 -19   7   2       57.46       29.68     21.44 o 
 -18   7   2       86.57      120.41     20.44 o 
 -17   7   2       49.26       84.06     24.97 o 
 -16   7   2      119.25      115.89     20.29 o 
 -15   7   2      190.49      187.59     22.98 o 
 -14   7   2      550.16      554.14     66.82 o 
 -13   7   2     2918.42     3213.85     77.76 o 
 -12   7   2        0.52       22.05     13.67 o 
 -11   7   2       32.63       26.88     11.73 o 
 -10   7   2       98.78       47.58     12.27 o 
  -9   7   2      878.37      985.82     62.21 o 
  -8   7   2     1020.77     1329.66     30.11 o 
  -7   7   2     2113.61     2283.73    124.63 o 
  -6   7   2       69.39       64.94     23.81 o 
  -5   7   2     1811.59     2245.08     67.20 o 
  -4   7   2       26.91      166.19    107.15 o 
  -3   7   2     1961.99     2183.45     55.16 o 
  -2   7   2        8.47       14.39     24.24 o 
  -1   7   2      132.19       72.49     21.68 o 
   0   7   2     1638.22     1672.32     33.48 o 
   1   7   2      215.65      157.48     22.49 o 
   2   7   2      721.59      525.24     22.35 o 
   3   7   2      795.48      755.00     25.67 o 
   4   7   2      941.54      937.39     34.28 o 
   5   7   2     1838.02     2279.03     76.04 o 
   6   7   2       39.46       23.35     25.34 o 
   7   7   2      174.24      215.27     19.37 o 
   8   7   2     1637.04     1933.96     45.79 o 
   9   7   2      246.83      309.54     20.40 o 
  10   7   2      122.21       87.60     14.55 o 
  11   7   2      300.44      297.52     19.09 o 
  12   7   2       27.21       32.59     17.72 o 
  13   7   2       42.31       54.22     11.42 o 
  14   7   2      162.48      102.42     13.86 o 
  15   7   2        8.07       36.70     12.85 o 
  16   7   2       10.96       12.91     10.53 o 
  17   7   2      236.79      133.40     15.21 o 
  18   7   2       82.53       72.30     14.84 o 
  19   7   2       74.05       76.57     19.78 o 
 -19   8   2       49.83       67.89     22.84 o 
 -18   8   2        1.23       39.25     22.46 o 
 -17   8   2       68.81       96.26     28.20 o 
 -16   8   2       15.35       83.75     23.90 o 
 -15   8   2       44.53       31.95     22.11 o 
 -14   8   2      140.16      159.46     20.93 o 
 -13   8   2     2231.65     2272.78     80.55 o 
 -12   8   2     1300.34     1249.69     52.02 o 
 -11   8   2     1765.50     1787.06     58.05 o 
 -10   8   2     4587.88     5376.99     91.54 o 
  -9   8   2     1029.52     1226.38     64.96 o 
  -8   8   2      845.31      800.12     63.76 o 
  -7   8   2      245.56      173.69     37.99 o 
  -6   8   2      842.65      797.88     71.84 o 
  -5   8   2      674.40      493.79     51.44 o 
  -4   8   2      952.43      731.57     37.25 o 
  -3   8   2     2547.13     2418.83     43.98 o 
  -2   8   2     2491.46     2410.82     38.25 o 
  -1   8   2     2450.89     2387.94     38.88 o 
   0   8   2     1805.88     1699.16     44.25 o 
   1   8   2     2316.26     2324.90     37.51 o 
   2   8   2      973.44      922.71     29.74 o 
   3   8   2     2935.77     2912.66     47.62 o 
   4   8   2      136.33       93.74     18.47 o 
   5   8   2     1326.34     1119.88     31.89 o 
   6   8   2      380.03      395.97     25.59 o 
   7   8   2     1641.95     1723.41     38.65 o 
   8   8   2        1.29       12.58     27.06 o 
   9   8   2       56.35       67.41     26.82 o 
  10   8   2      387.87      407.38     44.35 o 
  11   8   2      842.69      963.37     28.23 o 
  12   8   2        5.28       17.77     25.10 o 
  13   8   2      906.28     1004.92     26.79 o 
  14   8   2      586.14      553.90     22.26 o 
  15   8   2      344.46      390.95     19.40 o 
  16   8   2        4.25       22.65     10.52 o 
  17   8   2      119.63      154.16     10.64 o 
  18   8   2        1.99       28.89     18.13 o 
 -18   9   2       24.21       45.51     26.21 o 
 -17   9   2      136.40       81.88     19.69 o 
 -16   9   2      196.77      170.69     26.27 o 
 -15   9   2       15.35       38.01     14.73 o 
 -14   9   2        6.49       11.06     20.07 o 
 -13   9   2       38.50       38.34     19.74 o 
 -12   9   2       49.37       24.05     22.03 o 
 -11   9   2        0.47      -43.89     29.26 o 
 -10   9   2      468.58      312.78     34.67 o 
  -9   9   2      157.81      194.81     21.44 o 
  -8   9   2      121.03      100.92     23.52 o 
  -7   9   2       43.12       32.21     43.16 o 
  -6   9   2        2.33        2.86     41.05 o 
  -5   9   2       54.96       67.20     30.44 o 
  -4   9   2      110.39      117.28     23.89 o 
  -3   9   2       10.62       34.58     28.85 o 
  -2   9   2      170.45      187.07     27.10 o 
  -1   9   2      389.62      500.05     26.38 o 
   0   9   2      607.98      707.83     27.10 o 
   1   9   2       32.19       53.49     24.93 o 
   2   9   2        5.89       30.92     23.35 o 
   3   9   2       24.54       28.62     24.92 o 
   4   9   2      132.60      131.51     28.55 o 
   5   9   2     1397.06     1597.11     49.93 o 
   6   9   2        3.99       -0.56     31.35 o 
   7   9   2       50.07       55.95     22.91 o 
   8   9   2      434.51      423.97     38.27 o 
   9   9   2      114.06      129.61     20.85 o 
  10   9   2       45.78       27.52     24.89 o 
  11   9   2        4.19       -3.48     24.30 o 
  12   9   2       82.68       57.58     15.26 o 
  13   9   2       16.13       15.88     19.64 o 
  14   9   2      412.22      366.94     18.55 o 
  15   9   2       52.03       28.65     10.09 o 
  16   9   2       24.73       24.94     11.60 o 
  17   9   2      267.47      244.08     28.34 o 
 -17  10   2        4.59       -5.99     27.27 o 
 -16  10   2        2.30       11.88     16.37 o 
 -15  10   2       10.26       11.55      8.46 o 
 -14  10   2       30.75       36.83     10.22 o 
 -13  10   2      128.26       92.26     14.55 o 
 -12  10   2      285.08      349.66     28.32 o 
 -11  10   2      518.23      437.67     38.69 o 
 -10  10   2     2268.03     2374.69     72.40 o 
  -9  10   2       70.16       97.33     20.68 o 
  -8  10   2     1105.32     1266.60     50.41 o 
  -7  10   2        8.06       71.87     30.01 o 
  -6  10   2     1240.49     1333.21     60.70 o 
  -5  10   2        5.41       24.07     35.94 o 
  -4  10   2     1184.63     1371.27     63.86 o 
  -3  10   2      374.11      308.64     24.36 o 
  -2  10   2      431.14      432.54     28.53 o 
  -1  10   2      400.89      326.00     24.60 o 
   0  10   2     1889.18     2148.68     63.76 o 
   1  10   2     1700.81     1718.06     38.41 o 
   2  10   2      793.75      814.95     32.67 o 
   3  10   2     1131.02     1085.00     33.62 o 
   4  10   2       52.62       54.31     31.77 o 
   5  10   2     5271.65     5989.58    126.97 o 
   6  10   2        9.18       81.48     32.52 o 
   7  10   2      297.87      331.05     29.04 o 
   8  10   2      127.89      127.03     20.74 o 
   9  10   2        7.41       -7.17     24.61 o 
  10  10   2       10.21      -26.86     21.93 o 
  11  10   2       67.43       98.64     17.72 o 
  12  10   2       11.64       13.50     20.85 o 
  13  10   2       58.98       93.46     16.13 o 
  14  10   2      221.66      221.58     19.29 o 
  15  10   2       59.22       61.74     10.15 o 
  16  10   2        8.73       31.86     13.58 o 
 -16  11   2       37.68       31.19     11.94 o 
 -15  11   2      327.88      275.98     19.13 o 
 -14  11   2       30.61       34.22     17.22 o 
 -13  11   2      183.64      194.80     23.79 o 
 -12  11   2       11.48       32.32     14.98 o 
 -11  11   2      709.90      731.54     30.78 o 
 -10  11   2        8.19       17.74     25.91 o 
  -9  11   2      562.68      695.27     66.86 o 
  -8  11   2      170.07      170.57     21.30 o 
  -7  11   2      844.54      923.16     36.70 o 
  -6  11   2        7.62       22.88     25.95 o 
  -5  11   2      281.70      308.65     27.46 o 
  -4  11   2      886.02      765.12     58.77 o 
  -3  11   2      903.65     1091.56     41.66 o 
  -2  11   2      318.35      254.19     23.77 o 
  -1  11   2      167.03      137.95     19.83 o 
   0  11   2     1084.35     1128.66     34.53 o 
   1  11   2     1021.48     1146.35     34.48 o 
   2  11   2      574.22      657.64     29.52 o 
   3  11   2      113.41       83.51     25.02 o 
   4  11   2      154.94      131.55     24.15 o 
   5  11   2     1187.20     1133.65     86.23 o 
   6  11   2     2542.29     2894.31     72.23 o 
   7  11   2       77.02       26.55     27.60 o 
   8  11   2        7.47       41.37     27.81 o 
   9  11   2       30.12       90.57     20.87 o 
  10  11   2      149.09      146.70     21.05 o 
  11  11   2       51.82       93.47     19.59 o 
  12  11   2       17.11       48.91     19.08 o 
  13  11   2       72.64       68.48     14.11 o 
  14  11   2       55.99       52.37     19.34 o 
  15  11   2        2.66       20.12     18.98 o 
 -14  12   2        0.22       29.04     13.96 o 
 -13  12   2       16.57        5.43     19.10 o 
 -12  12   2       59.38       51.70     12.72 o 
 -11  12   2       27.82        6.17     22.77 o 
 -10  12   2       14.16       37.39     20.66 o 
  -9  12   2      141.10      104.98     27.15 o 
  -8  12   2        0.81        5.71     21.68 o 
  -7  12   2        1.91       13.07     25.96 o 
  -6  12   2      143.44       79.40     21.14 o 
  -5  12   2       59.23       32.20     29.12 o 
  -4  12   2      142.78       90.29     18.35 o 
  -3  12   2        0.13      -20.60     24.19 o 
  -2  12   2       64.27        7.88     27.16 o 
  -1  12   2       94.49       89.64     21.27 o 
   0  12   2      370.12      902.56    185.23 o 
   1  12   2      391.18      395.33     26.05 o 
   2  12   2      372.08      358.96     30.78 o 
   3  12   2       50.09       44.49     31.92 o 
   4  12   2      154.14      116.47     21.48 o 
   5  12   2      775.43      812.00     36.78 o 
   6  12   2       85.95       66.08     20.63 o 
   7  12   2        3.99       35.90     27.74 o 
   8  12   2       84.22       89.18     30.35 o 
   9  12   2      168.27      192.01     24.72 o 
  10  12   2       75.55       85.66     17.09 o 
  11  12   2        3.27       -1.37     24.47 o 
  12  12   2      233.87      216.55     41.12 o 
  13  12   2        1.76       27.91     18.57 o 
  14  12   2       73.85       52.22     15.88 o 
 -13  13   2      210.03      190.56     20.66 o 
 -12  13   2       31.69       20.21     18.63 o 
 -11  13   2      269.88      373.63     23.87 o 
 -10  13   2       19.91       58.64     21.38 o 
  -9  13   2      638.26      845.16     35.90 o 
  -8  13   2       37.21       62.08     21.68 o 
  -7  13   2      266.07      352.99     27.13 o 
  -6  13   2        1.59       27.85     25.61 o 
  -5  13   2       60.85       83.71     19.15 o 
  -4  13   2      327.85      322.87     28.70 o 
  -3  13   2     1424.10     1538.74     72.78 o 
  -2  13   2      902.01      803.13     52.05 o 
  -1  13   2       26.38       27.61     27.01 o 
   0  13   2      760.35      655.07     30.79 o 
   1  13   2       51.80       36.81     24.00 o 
   2  13   2      475.63      435.86     32.17 o 
   3  13   2      122.80       94.42     23.56 o 
   4  13   2       28.05       82.31     29.16 o 
   5  13   2      122.08      140.36     24.66 o 
   6  13   2      633.50      708.41     38.79 o 
   7  13   2      930.46      778.08     37.23 o 
   8  13   2       29.14       57.69     21.23 o 
   9  13   2       70.81       89.15     22.35 o 
  10  13   2      144.77      179.91     23.62 o 
  11  13   2      112.01       98.22     20.10 o 
  12  13   2        3.00       27.32     21.90 o 
 -11  14   2       65.61       57.69     15.67 o 
 -10  14   2        2.41       34.39     19.22 o 
  -9  14   2       43.95       86.89     21.81 o 
  -8  14   2      260.07      247.75     26.07 o 
  -7  14   2       25.81       41.31     20.90 o 
  -6  14   2       11.94       36.50     20.55 o 
  -5  14   2       27.27       25.92     20.20 o 
  -4  14   2        2.36       42.38     20.95 o 
  -3  14   2       47.54       32.19     22.54 o 
  -2  14   2        9.42       -6.04     27.43 o 
  -1  14   2      211.45      209.55     23.13 o 
   0  14   2      335.41      376.42     27.37 o 
   1  14   2      354.04      412.74     38.60 o 
   2  14   2      116.49      128.75     24.05 o 
   3  14   2      493.41      499.94     35.48 o 
   4  14   2        1.02       -9.61     28.64 o 
   5  14   2       29.36       33.12     22.59 o 
   6  14   2       79.32       69.03     25.61 o 
   7  14   2       18.08       -1.90     30.06 o 
   8  14   2        2.99       -4.59     27.22 o 
   9  14   2       61.12       63.00     20.16 o 
  10  14   2       60.83       47.92     22.82 o 
  -8  15   2        8.49       28.05     22.47 o 
  -7  15   2        1.48        7.03     21.03 o 
  -6  15   2        3.15       16.69     20.14 o 
  -5  15   2       25.91       52.09     25.66 o 
  -4  15   2       17.30       26.96     25.63 o 
  -3  15   2       62.53       83.30     21.00 o 
  -2  15   2        1.66        5.09     22.38 o 
  -1  15   2      166.77      153.79     20.72 o 
   0  15   2       80.20       46.23     23.84 o 
   1  15   2        6.01       23.38     31.73 o 
   2  15   2       38.63       33.77     26.76 o 
   3  15   2       10.92       39.06     28.24 o 
   4  15   2       68.20       66.48     22.23 o 
   5  15   2       65.07       95.66     28.07 o 
   6  15   2       16.12       38.33     28.43 o 
   7  15   2        1.85        6.46     27.64 o 
  -3  16   2        7.88       28.50     20.71 o 
  -2  16   2        1.94       13.62     26.38 o 
  -1  16   2        5.31        5.20     29.78 o 
   0  16   2      252.11      243.16     41.05 o 
   1  16   2      293.97      279.66     28.90 o 
   2  16   2       35.95       37.48     29.84 o 
 -21   1   3      128.95      203.78     31.79 o 
 -20   1   3       45.57       56.01      8.41 o 
 -19   1   3      160.05      187.23     25.19 o 
 -18   1   3      254.48      289.23     15.21 o 
 -17   1   3      272.54      272.63     18.94 o 
 -16   1   3       36.03       29.67     16.80 o 
 -15   1   3     1177.52     1349.87     48.60 o 
 -14   1   3       13.16       41.25     18.02 o 
 -13   1   3      382.81      359.43     18.90 o 
 -12   1   3     2787.07     3507.17     43.31 o 
 -11   1   3     1959.10     1781.18     35.05 o 
 -10   1   3     1125.16     1199.62     34.25 o 
  -9   1   3     1388.29     1133.34     43.11 o 
  -8   1   3     4966.64     5516.10     42.56 o 
  -7   1   3      457.08      248.87     22.75 o 
  -6   1   3     1287.13      763.21     14.27 o 
  -5   1   3     2418.16     2326.16     28.76 o 
  -4   1   3     7375.38     6806.02     32.37 o 
  -3   1   3     1916.09     1724.21     19.67 o 
  -2   1   3    15645.62    16695.38     97.00 o 
  -1   1   3     4025.48     4699.13     44.52 o 
   0   1   3    18192.72    18415.54    103.84 o 
   1   1   3       37.53       17.61     60.07 o 
   2   1   3     1284.74      432.07     25.92 o 
   3   1   3      362.97      389.99     19.71 o 
   4   1   3    17167.63    18835.64    248.08 o 
   5   1   3     1013.08      835.24     95.41 o 
   6   1   3      809.68      336.45     22.29 o 
   7   1   3      149.86      294.99     20.17 o 
   8   1   3     8842.22     9918.94     70.64 o 
   9   1   3      364.40      245.14     23.71 o 
  10   1   3     4267.79     4993.57     51.58 o 
  11   1   3      348.25      341.91     28.31 o 
  12   1   3        7.32        6.91     21.27 o 
  13   1   3     2920.68     3225.31     44.45 o 
  14   1   3     1040.56     1113.36     26.31 o 
  15   1   3        5.83        2.34     27.02 o 
  16   1   3       17.91       -6.64     20.63 o 
  17   1   3      329.72      374.28     31.22 o 
  18   1   3        0.98       52.83     21.65 o 
  19   1   3       18.27       46.42     19.16 o 
  20   1   3       31.08       37.37     21.70 o 
 -21   2   3       12.41       18.89     13.79 o 
 -20   2   3       20.34       50.01     15.49 o 
 -19   2   3      247.57      230.26     17.16 o 
 -18   2   3     1292.05     1404.86     28.79 o 
 -17   2   3      658.05      676.85     24.16 o 
 -16   2   3      193.69      193.84     18.30 o 
 -15   2   3      745.16      967.84     40.49 o 
 -14   2   3      297.12      362.68     20.84 o 
 -13   2   3       63.51       52.92     15.96 o 
 -12   2   3      259.99      404.74     38.73 o 
 -11   2   3     1315.55     1388.40     47.81 o 
 -10   2   3     2652.05     2840.71     48.23 o 
  -9   2   3      900.50      830.96     28.55 o 
  -8   2   3      995.19      921.81     54.80 o 
  -7   2   3     5035.05     5258.43     40.10 o 
  -6   2   3       32.47       39.73     15.45 o 
  -5   2   3     3555.36     3368.07     23.46 o 
  -4   2   3     2697.68     2950.84     46.88 o 
  -3   2   3     2044.37     1560.02     25.29 o 
  -2   2   3      576.42      792.93     18.08 o 
  -1   2   3     2720.01     2315.23     36.87 o 
   0   2   3      533.67      562.49     16.60 o 
   1   2   3     3790.52     3160.74     44.79 o 
   2   2   3     2973.35     4092.62     35.35 o 
   3   2   3    17045.25    19317.33    182.46 o 
   4   2   3      198.29      239.80     24.42 o 
   5   2   3     3068.75     2859.18     59.79 o 
   6   2   3     1671.51     1816.32     31.23 o 
   7   2   3     3229.66     3075.13     38.23 o 
   8   2   3       34.85       14.56     24.15 o 
   9   2   3     1301.32     1184.72     29.63 o 
  10   2   3       90.66       68.59     18.93 o 
  11   2   3      574.16      535.54     24.72 o 
  12   2   3      704.92      675.17     27.13 o 
  13   2   3     1005.00     1065.79     32.08 o 
  14   2   3       32.74       64.67     18.31 o 
  15   2   3      204.59      213.55     15.67 o 
  16   2   3      963.92      986.88     38.13 o 
  17   2   3        2.78       -4.97     16.57 o 
  18   2   3      188.03      204.99     20.96 o 
  19   2   3        0.93       17.16     18.86 o 
  20   2   3        0.66       10.07     18.93 o 
 -21   3   3       17.63        4.10     17.27 o 
 -20   3   3       16.87       30.15     19.84 o 
 -19   3   3        6.44       16.65     17.59 o 
 -18   3   3       14.42       22.27     18.59 o 
 -17   3   3       74.73       74.31     13.69 o 
 -16   3   3      292.99      253.59     24.20 o 
 -15   3   3      100.76      126.50     18.17 o 
 -14   3   3     1683.88     1786.49     37.12 o 
 -13   3   3      177.12      186.03     19.77 o 
 -12   3   3      367.85      420.06     30.61 o 
 -11   3   3       14.17       32.15     28.45 o 
 -10   3   3       23.01       43.98     17.12 o 
  -9   3   3      528.99      502.16     25.74 o 
  -8   3   3       14.59       -3.02     17.43 o 
  -7   3   3     2382.91     2763.27     27.05 o 
  -6   3   3     1061.81     1134.91     31.87 o 
  -5   3   3     3156.89     3501.84     28.31 o 
  -4   3   3      124.87       40.36     20.11 o 
  -3   3   3       10.96       21.48     19.19 o 
  -2   3   3     5120.61     5519.39     70.11 o 
  -1   3   3      263.98      323.72     18.73 o 
   0   3   3     1371.45     1099.09     20.50 o 
   1   3   3        8.95        9.16     22.83 o 
   2   3   3      169.70       -0.06     22.46 o 
   3   3   3     1032.66     1183.74     18.90 o 
   4   3   3      245.61      108.07     12.91 o 
   5   3   3       62.13       93.90      9.25 o 
   6   3   3     1570.91     1499.20     29.21 o 
   7   3   3      368.46      435.76     22.58 o 
   8   3   3       14.27       10.29     16.73 o 
   9   3   3      475.72      476.83     28.16 o 
  10   3   3       78.16      123.22     17.68 o 
  11   3   3       95.90       70.34     15.55 o 
  12   3   3      132.90      129.29     17.71 o 
  13   3   3        7.42       46.98     19.93 o 
  14   3   3       61.75       96.25     20.88 o 
  15   3   3      245.75      199.81     18.23 o 
  16   3   3        5.63       38.70     19.90 o 
  17   3   3        6.47       19.96     16.36 o 
  18   3   3        3.91       26.27     16.50 o 
  19   3   3        2.97       18.82     16.27 o 
  20   3   3       25.35       52.82     18.81 o 
 -21   4   3       40.11       25.50     12.22 o 
 -20   4   3      170.95      158.79     18.07 o 
 -19   4   3      100.78       66.17     15.10 o 
 -18   4   3      443.90      557.05     26.46 o 
 -17   4   3        0.53        2.83     22.83 o 
 -16   4   3       19.09       18.80     17.49 o 
 -15   4   3      255.08      212.92     19.57 o 
 -14   4   3     1496.57     1580.96     39.29 o 
 -13   4   3      716.85      798.30     32.73 o 
 -12   4   3     1168.30     1179.25     36.33 o 
 -11   4   3        9.61        8.01     31.60 o 
 -10   4   3     1340.39     1462.84     39.11 o 
  -9   4   3      865.59      851.97     38.97 o 
  -8   4   3     1847.08     1769.40     43.11 o 
  -7   4   3     4217.47     4304.95     52.24 o 
  -6   4   3     7579.61     8576.00    203.96 o 
  -5   4   3     2401.61     1696.91     35.26 o 
  -4   4   3       51.22      197.84     15.73 o 
  -3   4   3    16207.08    17091.92    184.42 o 
  -2   4   3     6992.62     9394.58     40.87 o 
  -1   4   3     4903.69     4071.52     39.16 o 
   0   4   3       59.86       -4.64     24.07 o 
   1   4   3     2063.71     1133.18     24.29 o 
   2   4   3      527.56      717.74     18.13 o 
   3   4   3     6484.59     5743.62    176.71 o 
   4   4   3       13.46       78.14     28.45 o 
   5   4   3     9574.41    10146.14    247.43 o 
   6   4   3     2305.97     2629.33     22.90 o 
   7   4   3     3908.41     3691.21     69.85 o 
   8   4   3      385.19      323.31     23.34 o 
   9   4   3     1007.11      953.74     30.17 o 
  10   4   3      632.52      535.49     26.43 o 
  11   4   3       94.76       55.33     18.34 o 
  12   4   3       26.44       64.09     20.84 o 
  13   4   3      186.31      195.17     16.72 o 
  14   4   3      349.00      319.85     18.71 o 
  15   4   3        6.62        9.96     20.03 o 
  16   4   3       17.39       23.51     18.79 o 
  17   4   3       70.43       65.26     13.39 o 
  18   4   3       42.53       57.29     12.52 o 
  19   4   3        0.73       19.89     19.75 o 
 -20   5   3       70.72       49.81     16.50 o 
 -19   5   3        3.77       -6.59     20.79 o 
 -18   5   3       23.10       45.55     22.04 o 
 -17   5   3       12.59       47.09     25.05 o 
 -16   5   3       75.70       69.38     21.80 o 
 -15   5   3      145.16      115.69     20.50 o 
 -14   5   3      156.11      123.77     20.33 o 
 -13   5   3     1327.16     1335.81     43.02 o 
 -12   5   3       56.81       28.62     34.40 o 
 -11   5   3       12.60       58.85     36.05 o 
 -10   5   3       43.52       43.84     31.08 o 
  -9   5   3       71.40       48.08     10.33 o 
  -8   5   3      368.55      325.83     21.82 o 
  -7   5   3      624.75      658.89     30.61 o 
  -6   5   3      761.96      799.45     28.22 o 
  -5   5   3     1110.59     1199.17     28.19 o 
  -4   5   3        4.68       50.33     27.28 o 
  -3   5   3      632.44      898.53     29.87 o 
  -2   5   3     2291.47     2574.85     38.09 o 
  -1   5   3       19.97       44.50     17.65 o 
   0   5   3     3269.55     4066.58    132.29 o 
   1   5   3      278.91      358.44     24.86 o 
   2   5   3        7.45       50.86     14.92 o 
   3   5   3      109.74      126.82     12.58 o 
   4   5   3     1249.47     1379.29     36.62 o 
   5   5   3     2750.37     3656.51     30.50 o 
   6   5   3      424.32      577.03     19.06 o 
   7   5   3       66.94       87.89     11.61 o 
   8   5   3      648.20      699.99     17.64 o 
   9   5   3       67.85       59.47     24.48 o 
  10   5   3      212.03      140.63     18.22 o 
  11   5   3       26.24       28.70     36.33 o 
  12   5   3      116.43       94.51     18.12 o 
  13   5   3      270.12      294.32     22.29 o 
  14   5   3        1.18       17.69     21.09 o 
  15   5   3        1.30      -19.72     20.90 o 
  16   5   3       28.21       37.49     21.03 o 
  17   5   3       11.17       19.82     18.73 o 
  18   5   3       17.87       34.19     18.19 o 
  19   5   3        2.16      -25.10     19.31 o 
 -20   6   3       10.79       -6.84     24.39 o 
 -19   6   3       29.09       47.18     19.67 o 
 -18   6   3      133.07      161.85     22.62 o 
 -17   6   3       28.30       17.03     26.09 o 
 -16   6   3       60.84       75.31     20.98 o 
 -15   6   3      135.33       75.39     20.38 o 
 -14   6   3        4.24        1.20     41.69 o 
 -13   6   3      179.71      172.80     28.88 o 
 -12   6   3      253.40      260.27     42.63 o 
 -11   6   3       18.91       10.22     41.42 o 
 -10   6   3      987.24     1068.28     30.40 o 
  -9   6   3     1573.61     1786.50     36.50 o 
  -8   6   3      347.36      304.26     27.39 o 
  -7   6   3     2335.37     2444.22     44.30 o 
  -6   6   3     2939.99     3527.76     68.04 o 
  -5   6   3     1223.25      850.78     42.08 o 
  -4   6   3       18.63        9.02     25.29 o 
  -3   6   3     5550.60     5719.02    414.51 o 
  -2   6   3     1629.52     2047.99     41.69 o 
  -1   6   3     1773.53     1240.59     33.04 o 
   0   6   3      270.69      415.55     22.82 o 
   1   6   3     2076.46     1540.81     25.54 o 
   2   6   3       93.19       89.26     14.11 o 
   3   6   3     4138.70     3859.51     39.90 o 
   4   6   3      457.82      545.33     20.14 o 
   5   6   3      307.18      191.61     16.08 o 
   6   6   3     3500.83     4152.20     82.19 o 
   7   6   3      540.68      424.57     20.60 o 
   8   6   3      121.77      110.77     15.12 o 
   9   6   3      699.68      764.12     22.41 o 
  10   6   3      104.22      134.92      9.02 o 
  11   6   3      543.82      669.02     35.46 o 
  12   6   3      390.71      407.72     25.47 o 
  13   6   3      411.99      450.02     24.39 o 
  14   6   3      224.03      292.26     39.48 o 
  15   6   3        3.86        5.91     21.29 o 
  16   6   3       75.17       84.93     15.10 o 
  17   6   3       53.23       44.22     21.27 o 
  18   6   3       40.90       73.46     31.26 o 
  19   6   3       39.14       39.83     17.26 o 
 -19   7   3      117.93       76.33     27.90 o 
 -18   7   3       16.89       47.57     18.87 o 
 -17   7   3      246.11      276.62     52.02 o 
 -16   7   3        7.23      -41.51     27.67 o 
 -15   7   3      268.94      311.43     30.40 o 
 -14   7   3       52.29       27.78     29.86 o 
 -13   7   3      172.68      142.06     32.61 o 
 -12   7   3      796.71      704.39     54.97 o 
 -11   7   3      460.74      492.20     19.65 o 
 -10   7   3      234.47      301.89     17.82 o 
  -9   7   3     1115.08     1121.81     33.63 o 
  -8   7   3     2883.09     2826.80     43.68 o 
  -7   7   3      248.13      258.64     29.19 o 
  -6   7   3     2813.86     3028.00     43.46 o 
  -5   7   3     1572.25     1845.90     43.95 o 
  -4   7   3     2193.21     1798.02     37.53 o 
  -3   7   3     1682.02     2118.40     72.20 o 
  -2   7   3     1474.16     1389.01     38.85 o 
  -1   7   3      309.78      306.94     30.99 o 
   0   7   3     5742.65     5944.63     79.10 o 
   1   7   3        0.10       24.78     33.74 o 
   2   7   3     2635.55     2359.96     75.34 o 
   3   7   3      387.39      440.89     20.50 o 
   4   7   3     2554.37     2438.79     58.97 o 
   5   7   3      318.41      382.82     18.86 o 
   6   7   3      897.92      648.34     24.97 o 
   7   7   3      145.66      163.41     18.50 o 
   8   7   3     1854.24     1940.39     30.58 o 
   9   7   3      353.41      355.73     21.93 o 
  10   7   3      295.66      263.10     17.91 o 
  11   7   3      184.33      179.78     13.20 o 
  12   7   3      116.05       77.64     17.39 o 
  13   7   3        5.00       20.71     28.78 o 
  14   7   3        2.83        6.79     21.89 o 
  15   7   3        2.59       26.11     22.88 o 
  16   7   3        3.31       47.50     22.71 o 
  17   7   3       54.52       63.96     16.96 o 
  18   7   3       21.51       40.41     20.61 o 
 -18   8   3      112.12      106.78     20.66 o 
 -17   8   3        1.49        9.71     21.22 o 
 -16   8   3        3.55        8.06     22.60 o 
 -15   8   3        2.55        3.83     26.27 o 
 -14   8   3       58.86       28.96     29.10 o 
 -13   8   3       85.56       78.93     11.21 o 
 -12   8   3       42.55       23.53     13.54 o 
 -11   8   3      129.37      103.28     12.76 o 
 -10   8   3        0.73       12.17     20.04 o 
  -9   8   3       18.22       41.62     30.79 o 
  -8   8   3      142.96       95.88     21.56 o 
  -7   8   3       95.00       89.93     21.02 o 
  -6   8   3        5.53      -20.64     35.18 o 
  -5   8   3       18.72       39.33     30.87 o 
  -4   8   3      324.68      345.04     26.72 o 
  -3   8   3      118.18      103.51     21.60 o 
  -2   8   3      195.68      289.13     26.53 o 
  -1   8   3        6.27       27.09     25.80 o 
   0   8   3        6.33       67.04     39.56 o 
   1   8   3        1.34        6.96     36.14 o 
   2   8   3       42.98       64.76     17.38 o 
   3   8   3       25.43       79.34     21.75 o 
   4   8   3      191.79      187.49     29.46 o 
   5   8   3      159.99      136.16     18.65 o 
   6   8   3       25.46       19.03     25.45 o 
   7   8   3       20.57       21.06     26.50 o 
   8   8   3      285.76      302.97     26.01 o 
   9   8   3      145.18      121.39     31.69 o 
  10   8   3        9.52      -10.43     23.32 o 
  11   8   3        2.79       27.09     19.39 o 
  12   8   3      588.94      594.23     25.16 o 
  13   8   3      149.28      142.41     16.87 o 
  14   8   3       36.74       62.12     26.12 o 
  15   8   3       10.16        0.86     21.46 o 
  16   8   3       98.84       67.06     38.59 o 
  17   8   3       32.62       16.63     23.92 o 
 -17   9   3      354.80      425.15     34.27 o 
 -16   9   3        2.14       20.03     24.90 o 
 -15   9   3      423.40      442.23     41.60 o 
 -14   9   3      253.12      191.29     29.93 o 
 -13   9   3       33.76       37.98     14.13 o 
 -12   9   3      486.54      463.44     49.94 o 
 -11   9   3      214.41      295.55     22.94 o 
 -10   9   3       59.92       78.12     22.59 o 
  -9   9   3       10.05       24.17     26.40 o 
  -8   9   3     1420.85     1630.72     56.92 o 
  -7   9   3       15.54       58.85     33.63 o 
  -6   9   3     1773.17     1682.86     64.95 o 
  -5   9   3      322.10      265.85     31.12 o 
  -4   9   3      857.19      717.76     40.84 o 
  -3   9   3      519.43      586.99     33.23 o 
  -2   9   3     1139.04      951.23     40.17 o 
  -1   9   3      282.96      286.33     23.04 o 
   0   9   3     1308.58     1084.00     33.03 o 
   1   9   3        0.17       -5.15     28.68 o 
   2   9   3     1156.99     1053.46     32.19 o 
   3   9   3      220.53      321.08     24.90 o 
   4   9   3     2233.87     2419.52     72.76 o 
   5   9   3      153.60      212.39     28.14 o 
   6   9   3      813.54      782.75     35.46 o 
   7   9   3      727.45      839.00     33.69 o 
   8   9   3     3825.65     4335.73     54.80 o 
   9   9   3     1545.81     1844.40     38.88 o 
  10   9   3      972.38      971.79     42.59 o 
  11   9   3      457.39      545.33     44.47 o 
  12   9   3        2.69      -31.99     21.33 o 
  13   9   3      228.33      280.92     14.37 o 
  14   9   3      122.99      116.05      7.16 o 
  15   9   3       81.44      121.30     28.88 o 
  16   9   3        1.81       30.77     28.27 o 
 -16  10   3        5.80       59.58     35.86 o 
 -15  10   3        6.57       18.45     28.10 o 
 -14  10   3       60.00       67.90     10.40 o 
 -13  10   3      139.28      118.48     14.04 o 
 -12  10   3       29.57       23.79     20.13 o 
 -11  10   3       12.15       15.91     23.60 o 
 -10  10   3      134.72      117.80     16.44 o 
  -9  10   3      777.41      618.04     57.61 o 
  -8  10   3       16.10       24.34     22.72 o 
  -7  10   3     1076.28      936.65     46.97 o 
  -6  10   3       76.26      102.31     27.24 o 
  -5  10   3      824.92      861.87     33.19 o 
  -4  10   3      285.04      308.46     25.45 o 
  -3  10   3      526.90      479.80     41.93 o 
  -2  10   3       21.44       31.18     30.09 o 
  -1  10   3      872.69      891.96     33.38 o 
   0  10   3       72.06      109.38     25.06 o 
   1  10   3      174.67      136.78     18.73 o 
   2  10   3      244.97      265.40     23.89 o 
   3  10   3     1798.78     1953.24     46.04 o 
   4  10   3        5.61       26.01     25.52 o 
   5  10   3       27.77       88.14     28.23 o 
   6  10   3      588.52      638.23     32.13 o 
   7  10   3      138.19      111.08     29.00 o 
   8  10   3      260.75      166.42     20.80 o 
   9  10   3      748.12      742.84     42.59 o 
  10  10   3      355.69      415.49     27.90 o 
  11  10   3      248.49      211.84     22.06 o 
  12  10   3       32.48       56.43     16.82 o 
  13  10   3      260.92      234.52     20.66 o 
  14  10   3       22.40       36.12     12.94 o 
  15  10   3      118.52       66.47     15.54 o 
 -15  11   3       34.35       28.42     18.32 o 
 -14  11   3       17.54       55.30     14.30 o 
 -13  11   3      108.82      127.80     16.93 o 
 -12  11   3      182.89      178.28     19.81 o 
 -11  11   3       59.61       40.92     20.52 o 
 -10  11   3        0.72       34.30     23.80 o 
  -9  11   3       62.94       66.07     14.13 o 
  -8  11   3        2.34      -38.01     25.34 o 
  -7  11   3      207.06      221.89     22.97 o 
  -6  11   3      583.81      505.37     29.06 o 
  -5  11   3      880.97      763.66     32.67 o 
  -4  11   3       15.91       51.42     23.03 o 
  -3  11   3      119.00       76.54     23.18 o 
  -2  11   3      194.37      180.57     27.74 o 
  -1  11   3      581.88      548.05     40.95 o 
   0  11   3      803.51      787.06     32.01 o 
   1  11   3      463.40      462.05     27.53 o 
   2  11   3        5.01      -30.62     28.95 o 
   3  11   3      579.98      609.37     43.57 o 
   4  11   3      133.77       74.24     21.49 o 
   5  11   3      698.91      681.78     35.91 o 
   6  11   3       54.75       37.67     28.15 o 
   7  11   3      348.99      373.14     39.35 o 
   8  11   3      546.42      487.63     29.27 o 
   9  11   3      299.92      336.95     27.76 o 
  10  11   3       60.85       59.65     21.71 o 
  11  11   3        5.60       27.92     19.84 o 
  12  11   3       80.82       72.40     20.43 o 
  13  11   3        8.39       19.47     19.62 o 
  14  11   3       40.59       36.41     20.75 o 
 -14  12   3       16.83       30.01     19.05 o 
 -13  12   3      138.62      143.21     14.58 o 
 -12  12   3       74.34       80.52     15.11 o 
 -11  12   3       51.20       58.67     19.84 o 
 -10  12   3       69.49       39.63     18.14 o 
  -9  12   3      167.37      164.12     18.04 o 
  -8  12   3        7.24       59.86     22.30 o 
  -7  12   3      514.38      433.15     41.64 o 
  -6  12   3       46.50       51.33     26.44 o 
  -5  12   3      593.17      649.20     51.24 o 
  -4  12   3      273.20      281.72     24.75 o 
  -3  12   3      222.86      164.83     37.73 o 
  -2  12   3      102.33       79.05     18.63 o 
  -1  12   3      388.16      347.25     24.83 o 
   0  12   3      112.38       74.76     19.58 o 
   1  12   3      114.62       91.05     17.18 o 
   2  12   3       38.40       65.13     18.75 o 
   3  12   3      513.53      567.83     30.40 o 
   4  12   3       53.38       65.86     26.78 o 
   5  12   3      477.46      497.18     34.58 o 
   6  12   3      188.00      244.48     29.22 o 
   7  12   3     1152.88     1228.97     41.65 o 
   8  12   3      382.84      384.04     28.01 o 
   9  12   3      204.32      181.11     26.29 o 
  10  12   3       80.52       82.82     16.98 o 
  11  12   3      451.48      483.04     32.18 o 
  12  12   3       48.16       74.74     17.42 o 
  13  12   3       49.96       40.86     16.86 o 
 -12  13   3       91.00       71.99     14.05 o 
 -11  13   3      301.03      255.60     19.73 o 
 -10  13   3      184.85      187.93     18.97 o 
  -9  13   3      102.60      107.54     18.48 o 
  -8  13   3      120.83      108.84     21.80 o 
  -7  13   3       42.32       50.67     22.05 o 
  -6  13   3       54.87       55.87     26.91 o 
  -5  13   3       30.63       38.42     26.74 o 
  -4  13   3      205.45      190.88     26.50 o 
  -3  13   3       46.17       32.60     23.01 o 
  -2  13   3       15.47       28.49     28.12 o 
  -1  13   3       17.42       28.37     20.03 o 
   0  13   3       34.87       19.40     23.55 o 
   1  13   3       20.89       20.14     22.76 o 
   2  13   3      377.56      410.17     50.62 o 
   3  13   3      211.74      148.07     22.70 o 
   4  13   3      723.59      744.73     60.05 o 
   5  13   3        9.05       -2.77     30.37 o 
   6  13   3       14.07       36.87     26.04 o 
   7  13   3       19.99        8.96     32.22 o 
   8  13   3      118.39      116.72     25.13 o 
   9  13   3       12.94       24.43     25.38 o 
  10  13   3       99.52       75.40     21.46 o 
  11  13   3        0.48       -5.61     22.05 o 
 -10  14   3       64.28       84.54     18.22 o 
  -9  14   3       75.25       44.28     16.65 o 
  -8  14   3      103.27      124.48     16.76 o 
  -7  14   3       70.85       30.68     21.28 o 
  -6  14   3      105.22      148.11     20.14 o 
  -5  14   3      406.57      409.56     30.78 o 
  -4  14   3       55.08       88.52     20.88 o 
  -3  14   3       19.36       50.24     21.12 o 
  -2  14   3        9.75       37.98     21.77 o 
  -1  14   3       10.74       29.47     21.18 o 
   0  14   3      141.37      128.06     25.54 o 
   1  14   3      215.33      250.30     25.00 o 
   2  14   3        0.02      -22.21     50.26 o 
   3  14   3      599.87      659.21     35.56 o 
   4  14   3       11.19       26.46     28.90 o 
   5  14   3      124.77      117.24     23.10 o 
   6  14   3      667.99      682.41     40.22 o 
   7  14   3       86.02       79.28     21.56 o 
   8  14   3      182.89      244.35     37.01 o 
   9  14   3        5.91       21.41     23.60 o 
  -7  15   3       50.51       52.48     21.97 o 
  -6  15   3      181.72      160.38     20.62 o 
  -5  15   3      154.20      109.97     22.28 o 
  -4  15   3      167.92      194.56     24.01 o 
  -3  15   3       13.32       42.43     25.08 o 
  -2  15   3      231.34      264.10     27.06 o 
  -1  15   3        4.26       39.28     22.96 o 
   0  15   3       11.90       49.74     24.12 o 
   1  15   3        0.22       28.04     27.17 o 
   2  15   3       75.35       39.81     25.95 o 
   3  15   3      219.64      143.21     40.14 o 
   4  15   3      326.78      388.35     39.89 o 
   5  15   3       68.87       59.80     21.42 o 
 -21   0   4      125.79       65.18     34.82 o 
 -20   0   4      390.93      375.44     65.18 o 
 -19   0   4      414.33      332.14     61.16 o 
 -18   0   4        7.87       24.11     54.91 o 
 -17   0   4      405.63      307.14     60.71 o 
 -16   0   4      173.51      116.07     39.29 o 
 -15   0   4      101.89       97.77     66.96 o 
 -14   0   4      129.08      128.85     11.99 o 
 -13   0   4     1214.94     1171.02     26.82 o 
 -12   0   4     1542.09     1587.19     89.51 o 
 -11   0   4      165.78       75.09     10.82 o 
 -10   0   4     2157.50     2421.54     49.11 o 
  -9   0   4     1213.40     1010.74     35.77 o 
  -8   0   4      896.83      971.67     75.89 o 
  -7   0   4     2894.22     2334.00     33.48 o 
  -6   0   4     1181.99     1218.55     32.03 o 
  -5   0   4    18397.97    19411.97    209.71 o 
  -4   0   4     3064.85     4016.76    121.47 o 
  -3   0   4      359.24       82.58     28.83 o 
  -2   0   4      209.45      175.65     20.29 o 
  -1   0   4     1652.25      914.36     54.07 o 
   0   0   4     1628.20     1694.49     44.79 o 
   1   0   4     3218.91     2409.28     90.16 o 
   2   0   4     6288.97     7927.37     68.03 o 
   3   0   4     2899.57     2330.74     54.86 o 
   4   0   4      765.54      435.35     38.88 o 
   5   0   4     2829.23     2488.91     59.68 o 
   6   0   4     5360.87     5610.85     66.46 o 
   7   0   4     1300.12     1004.06     24.47 o 
   8   0   4     1729.51     1654.10     29.37 o 
   9   0   4      578.21      987.53     41.24 o 
  10   0   4      547.88      401.84     16.93 o 
  11   0   4        2.72       22.33     23.15 o 
  12   0   4      176.76      175.77     21.39 o 
  13   0   4       11.71       -2.86     46.21 o 
  14   0   4      464.11      507.72     57.59 o 
  15   0   4       17.52       53.22     26.38 o 
  16   0   4       99.06      126.40     32.98 o 
  17   0   4       20.17       42.01     33.77 o 
  18   0   4      492.90      519.37     61.16 o 
  19   0   4      121.29      119.21     39.73 o 
 -21   1   4      133.00      158.66     34.61 o 
 -20   1   4       68.59       66.67     27.61 o 
 -19   1   4        6.58       -1.44     41.29 o 
 -18   1   4       92.92       72.00     15.29 o 
 -17   1   4       47.24       40.48     10.29 o 
 -16   1   4      202.53      191.49     29.25 o 
 -15   1   4      345.55      306.11     21.78 o 
 -14   1   4        4.47       52.67     17.92 o 
 -13   1   4       14.10       41.79     18.30 o 
 -12   1   4      315.61      334.68     39.91 o 
 -11   1   4       80.52       82.81     16.72 o 
 -10   1   4        6.36       32.82     15.57 o 
  -9   1   4       88.00      124.08     13.15 o 
  -8   1   4       28.92       75.22     18.23 o 
  -7   1   4      892.48     1160.12     25.39 o 
  -6   1   4     1608.42     1611.26     20.84 o 
  -5   1   4     1434.64     1875.18     23.27 o 
  -4   1   4      229.71      135.78     24.63 o 
  -3   1   4      131.90      137.69     16.53 o 
  -2   1   4      606.13      613.95     54.70 o 
  -1   1   4     1352.42     1655.66     27.38 o 
   0   1   4      670.63      589.76     40.35 o 
   1   1   4     1506.06     1675.51     29.68 o 
   2   1   4      977.48      825.26     24.44 o 
   3   1   4      646.97      669.33     22.98 o 
   4   1   4     1429.57     2170.71     43.87 o 
   5   1   4       17.56       48.56     16.71 o 
   6   1   4     3038.16     3637.28     35.44 o 
   7   1   4     2763.08     2969.76     34.63 o 
   8   1   4      988.58     1397.82     64.76 o 
   9   1   4      132.49      181.36     23.69 o 
  10   1   4      217.93      219.79     17.94 o 
  11   1   4      729.39      639.43     25.92 o 
  12   1   4       62.23       77.71     19.25 o 
  13   1   4      364.76      328.87     17.87 o 
  14   1   4      189.05      173.57     15.25 o 
  15   1   4        5.57       28.76     14.55 o 
  16   1   4        0.01       26.36     18.22 o 
  17   1   4       17.48       37.50     20.50 o 
  18   1   4        1.12        8.74     26.64 o 
  19   1   4        3.19       35.99     22.49 o 
 -21   2   4       67.81       63.18     19.83 o 
 -20   2   4      198.42      245.80     27.19 o 
 -19   2   4        3.49       22.96     14.86 o 
 -18   2   4       25.08       49.14     24.30 o 
 -17   2   4       28.64       39.70     15.28 o 
 -16   2   4      107.81       85.13     13.96 o 
 -15   2   4      910.71      956.56     27.02 o 
 -14   2   4       29.12       42.11     23.47 o 
 -13   2   4       76.81      102.89     17.14 o 
 -12   2   4      787.17      889.19     48.04 o 
 -11   2   4     1294.63     1429.40     35.66 o 
 -10   2   4      130.25       98.83     10.25 o 
  -9   2   4      565.55      476.95     14.53 o 
  -8   2   4     1006.86     1025.03     20.70 o 
  -7   2   4     3000.90     2804.22     27.34 o 
  -6   2   4       79.80      171.72     17.90 o 
  -5   2   4     2241.79     1975.10     56.35 o 
  -4   2   4      153.37      209.36     26.07 o 
  -3   2   4     1532.42      962.55     47.72 o 
  -2   2   4      149.82      141.31     12.69 o 
  -1   2   4     2744.76     2297.20     25.96 o 
   0   2   4      166.56      112.16     13.48 o 
   1   2   4     5451.20     5586.85     61.24 o 
   2   2   4     1911.69     2016.04     31.29 o 
   3   2   4    12047.54    14114.92     85.31 o 
   4   2   4     1833.70     1653.72     85.20 o 
   5   2   4      270.29      122.17     12.64 o 
   6   2   4      277.30      188.53     16.00 o 
   7   2   4     2166.66     2329.81     74.21 o 
   8   2   4     1874.60     2034.55     50.25 o 
   9   2   4        4.54       34.71     25.96 o 
  10   2   4     1976.45     2039.04     63.01 o 
  11   2   4      906.97      958.39     28.47 o 
  12   2   4      336.23      368.28     22.99 o 
  13   2   4      124.62       75.19     14.47 o 
  14   2   4      400.77      447.53     24.03 o 
  15   2   4       18.10       37.17     21.17 o 
  16   2   4      322.12      390.18     22.54 o 
  17   2   4       93.08       64.08     18.60 o 
  18   2   4      170.92      217.09     18.36 o 
  19   2   4        0.46        9.79     15.90 o 
 -20   3   4       21.19       28.53     16.16 o 
 -19   3   4        1.09       16.85     16.70 o 
 -18   3   4       97.15       72.94     17.81 o 
 -17   3   4      175.31      203.59     19.68 o 
 -16   3   4        5.67       14.35     20.80 o 
 -15   3   4       38.37       63.14     18.98 o 
 -14   3   4      347.98      290.06     22.08 o 
 -13   3   4      930.11      937.46     33.57 o 
 -12   3   4      391.44      327.81     37.80 o 
 -11   3   4      603.52      652.12     42.88 o 
 -10   3   4     2672.68     2649.05     47.20 o 
  -9   3   4      256.28      249.62     15.74 o 
  -8   3   4     1679.11     1433.56     22.60 o 
  -7   3   4      816.76      890.07     30.26 o 
  -6   3   4     1101.05      798.73     24.68 o 
  -5   3   4       37.14       30.70     15.27 o 
  -4   3   4     5266.90     4870.05     53.67 o 
  -3   3   4      700.03      984.32     29.02 o 
  -2   3   4     3612.61     2998.11     28.39 o 
  -1   3   4     2180.58     2435.51     32.38 o 
   0   3   4     6010.29     5928.66     56.27 o 
   1   3   4     4618.05     5622.65     67.37 o 
   2   3   4     3408.34     3324.22     72.10 o 
   3   3   4     4600.26     4837.51     37.60 o 
   4   3   4      716.13      352.56     30.86 o 
   5   3   4      827.02      610.60     18.19 o 
   6   3   4     1734.87     1654.88     40.86 o 
   7   3   4      769.49      572.43     25.48 o 
   8   3   4     1102.38     1233.91     33.34 o 
   9   3   4      712.87      627.95     27.77 o 
  10   3   4       11.56        6.30     24.15 o 
  11   3   4     1198.11     1260.79     35.11 o 
  12   3   4      319.85      328.22     22.09 o 
  13   3   4      506.01      490.24     24.48 o 
  14   3   4      296.63      273.12     23.45 o 
  15   3   4      408.64      439.37     24.32 o 
  16   3   4       41.59       33.08     19.49 o 
  17   3   4       51.58       66.46     14.70 o 
  18   3   4      113.87       87.56     15.64 o 
  19   3   4       79.20       72.24     14.25 o 
 -20   4   4       36.99       26.93     13.26 o 
 -19   4   4        1.66       45.62     16.23 o 
 -18   4   4       10.98       11.69     14.32 o 
 -17   4   4      164.06      178.81     34.94 o 
 -16   4   4        4.87        2.46     20.29 o 
 -15   4   4        5.89      -42.22     28.72 o 
 -14   4   4       18.16       38.85     33.27 o 
 -13   4   4     1354.10     1604.83     41.61 o 
 -12   4   4      110.29      127.02     22.63 o 
 -11   4   4      430.69      419.38     39.04 o 
 -10   4   4       10.60       -2.98     30.91 o 
  -9   4   4        3.37       36.85     22.81 o 
  -8   4   4       68.41       46.80     17.72 o 
  -7   4   4      597.38      682.90     20.56 o 
  -6   4   4      128.03      187.32     24.13 o 
  -5   4   4     1621.81     1958.30     41.14 o 
  -4   4   4     1102.34     1509.24     27.13 o 
  -3   4   4        1.16      -44.92     46.21 o 
  -2   4   4      799.14      950.61     23.42 o 
  -1   4   4      416.21      405.92     20.25 o 
   0   4   4       84.58       80.75     14.61 o 
   1   4   4      891.13     1048.22     24.49 o 
   2   4   4      101.60      154.29     40.66 o 
   3   4   4       19.06       58.74     18.87 o 
   4   4   4      282.49      402.81     17.41 o 
   5   4   4      860.08     1011.71     18.12 o 
   6   4   4       53.87       56.09     15.51 o 
   7   4   4       24.07       55.17     24.45 o 
   8   4   4        2.13       28.88     23.83 o 
   9   4   4       21.04        8.21     29.75 o 
  10   4   4      832.56     1010.22     34.72 o 
  11   4   4       33.88       73.61     17.77 o 
  12   4   4        3.46       41.92     24.45 o 
  13   4   4        0.13       15.58     23.72 o 
  14   4   4       22.47       18.08     19.60 o 
  15   4   4      211.97      193.79     24.02 o 
  16   4   4      199.60      146.11     16.76 o 
  17   4   4        8.31       -2.28     22.12 o 
  18   4   4       57.82       49.92     15.91 o 
 -20   5   4       96.55      117.23     23.53 o 
 -19   5   4       20.68       31.98     16.56 o 
 -18   5   4       71.18       72.98     17.32 o 
 -17   5   4       58.19      107.23     25.57 o 
 -16   5   4        1.13       31.13     22.32 o 
 -15   5   4        5.28        8.92     24.46 o 
 -14   5   4     3736.48     4230.50     54.36 o 
 -13   5   4      729.74      653.19     51.87 o 
 -12   5   4       91.56       84.94     28.01 o 
 -11   5   4      818.86      815.10     35.98 o 
 -10   5   4     5423.15     6351.50     65.74 o 
  -9   5   4        7.02       10.02     20.43 o 
  -8   5   4     1661.35     1686.52     34.60 o 
  -7   5   4      897.08      997.38     99.55 o 
  -6   5   4       74.80       25.90     15.47 o 
  -5   5   4     2114.95     2528.39     36.54 o 
  -4   5   4     6047.66     6104.89     52.23 o 
  -3   5   4     1075.10     1437.31     29.36 o 
  -2   5   4     2951.94     2384.56     29.84 o 
  -1   5   4      877.70      929.10     24.33 o 
   0   5   4     4645.62     4676.52     42.46 o 
   1   5   4      396.74      290.39     28.06 o 
   2   5   4     5973.40     6392.78     51.16 o 
   3   5   4     1889.38     1873.30     25.75 o 
   4   5   4     2676.81     2384.00     29.14 o 
   5   5   4      225.35      105.44     14.90 o 
   6   5   4     4143.07     4565.10     29.44 o 
   7   5   4     1596.48     1549.09     36.97 o 
   8   5   4     1132.85     1162.10     44.74 o 
   9   5   4      913.61      919.83     45.69 o 
  10   5   4      664.35      686.08     31.25 o 
  11   5   4     1952.10     2184.89     42.63 o 
  12   5   4       24.35       30.83     25.70 o 
  13   5   4     1111.37     1143.68     33.47 o 
  14   5   4       10.04        9.78     24.99 o 
  15   5   4     1247.14     1414.03     39.44 o 
  16   5   4       52.95       57.89     21.38 o 
  17   5   4      327.09      339.71     29.87 o 
  18   5   4        3.07        2.67     22.85 o 
 -19   6   4       95.29      107.79     20.80 o 
 -18   6   4      255.11      188.24     23.61 o 
 -17   6   4      261.90      212.75     21.99 o 
 -16   6   4        6.23       23.64     23.63 o 
 -15   6   4      531.65      540.03     33.51 o 
 -14   6   4       11.96      -29.12     32.44 o 
 -13   6   4       25.40       -4.84     31.11 o 
 -12   6   4      295.80      260.34     75.04 o 
 -11   6   4     1340.37     1425.27     49.63 o 
 -10   6   4      472.51      371.79     21.14 o 
  -9   6   4     1406.93     1331.61     31.60 o 
  -8   6   4      259.45      251.51     27.24 o 
  -7   6   4      277.27      240.36     22.61 o 
  -6   6   4     1433.87     1722.26     40.64 o 
  -5   6   4       19.07       35.38     23.57 o 
  -4   6   4      172.63      139.67     18.37 o 
  -3   6   4     1747.09     1760.63     33.29 o 
  -2   6   4      517.36      595.20     24.40 o 
  -1   6   4       58.32       26.68     26.81 o 
   0   6   4       40.10       83.36     18.06 o 
   1   6   4     4220.41     4948.56     80.39 o 
   2   6   4      159.95      109.37     13.86 o 
   3   6   4     1705.40     1778.46     28.24 o 
   4   6   4      742.64      736.91     25.66 o 
   5   6   4     2414.23     2672.24     63.16 o 
   6   6   4     1119.37     1200.78     23.01 o 
   7   6   4      458.44      417.28     18.73 o 
   8   6   4      509.72      409.94     15.41 o 
   9   6   4      190.23      152.94     20.43 o 
  10   6   4      392.04      400.38     26.35 o 
  11   6   4      540.21      461.41     26.53 o 
  12   6   4      523.54      534.88     29.74 o 
  13   6   4       72.48       71.29     17.23 o 
  14   6   4      454.65      387.93     25.35 o 
  15   6   4       34.40       34.48     20.66 o 
  16   6   4      306.44      293.40     28.43 o 
  17   6   4        5.17       15.52     24.86 o 
  18   6   4       50.78       59.74     18.91 o 
 -18   7   4        0.86       43.45     21.11 o 
 -17   7   4       57.70       29.28     18.27 o 
 -16   7   4        4.07       16.15     25.79 o 
 -15   7   4        2.97       32.06     24.76 o 
 -14   7   4       48.57       55.99     22.70 o 
 -13   7   4      605.96      636.12     39.76 o 
 -12   7   4      238.26      187.35     44.58 o 
 -11   7   4       15.51        8.23     17.17 o 
 -10   7   4       31.14       57.20     18.74 o 
  -9   7   4      382.30      438.67     31.51 o 
  -8   7   4      321.29      365.71     27.07 o 
  -7   7   4        3.11      236.41    109.48 o 
  -6   7   4      551.80      675.62     33.87 o 
  -5   7   4       64.74       64.98     19.86 o 
  -4   7   4       21.16       16.43     28.03 o 
  -3   7   4       59.20       67.88     17.95 o 
  -2   7   4     1194.01     1100.08     36.27 o 
  -1   7   4       21.15       51.23     31.43 o 
   0   7   4     2233.62     2424.43     40.14 o 
   1   7   4      562.10      516.92     30.75 o 
   2   7   4     1463.48     1418.99     28.17 o 
   3   7   4       88.10      110.08     14.38 o 
   4   7   4      681.88      635.89     24.46 o 
   5   7   4      381.74      355.39     19.57 o 
   6   7   4      165.42      159.37     15.75 o 
   7   7   4      219.54      264.41     18.89 o 
   8   7   4        2.41       23.35     19.04 o 
   9   7   4      305.68      361.00     36.11 o 
  10   7   4      514.62      436.88     26.29 o 
  11   7   4      140.32      177.45     22.96 o 
  12   7   4      394.57      368.84     26.29 o 
  13   7   4        6.33       55.02     25.44 o 
  14   7   4       55.71       67.10     23.25 o 
  15   7   4       58.04       64.22     20.45 o 
  16   7   4       14.17       51.49     22.51 o 
  17   7   4       57.76       45.15     22.06 o 
 -18   8   4       15.93        9.29     26.89 o 
 -17   8   4       48.50       55.84     22.18 o 
 -16   8   4       37.51       95.11     23.54 o 
 -15   8   4      206.34      172.67     21.43 o 
 -14   8   4        9.33        4.63     29.64 o 
 -13   8   4      197.88      129.62     24.24 o 
 -12   8   4      474.63      476.98     20.02 o 
 -11   8   4     1337.90     1344.05     28.49 o 
 -10   8   4       30.37       60.71     24.50 o 
  -9   8   4       20.02       -2.57     29.95 o 
  -8   8   4     1109.88     1160.31     37.45 o 
  -7   8   4     1101.46     1070.93     43.12 o 
  -6   8   4      235.64      329.73     28.89 o 
  -5   8   4     2905.28     2954.97     46.15 o 
  -4   8   4       66.81       44.24     27.95 o 
  -3   8   4     3166.88     3287.47     51.48 o 
  -2   8   4     1387.41     1502.23     57.48 o 
  -1   8   4     1623.48     1508.44     67.91 o 
   0   8   4     1515.61     1715.06     43.83 o 
   1   8   4     2922.52     2984.84     88.71 o 
   2   8   4      132.36      179.96     18.81 o 
   3   8   4      332.80      232.44     20.15 o 
   4   8   4     2019.77     2147.34     31.86 o 
   5   8   4     2962.11     3092.98     47.83 o 
   6   8   4      191.27      162.18     19.44 o 
   7   8   4      957.18      981.45     28.18 o 
   8   8   4      599.44      651.45     46.22 o 
   9   8   4       39.30       33.69     19.18 o 
  10   8   4       10.88       42.95     16.12 o 
  11   8   4      103.58      106.00     20.25 o 
  12   8   4      586.18      713.02     33.30 o 
  13   8   4        1.72        5.95     27.38 o 
  14   8   4      414.12      337.07     35.10 o 
  15   8   4       73.13       59.52     20.43 o 
  16   8   4      125.67       99.83     21.72 o 
 -17   9   4       65.66       52.42     22.17 o 
 -16   9   4        1.66       39.17     24.52 o 
 -15   9   4       12.62       33.14     28.12 o 
 -14   9   4      171.22       92.92     24.28 o 
 -13   9   4        1.93      -30.59     44.79 o 
 -12   9   4       54.11       43.86     13.87 o 
 -11   9   4      256.00      230.43     15.98 o 
 -10   9   4      402.44      320.99     23.78 o 
  -9   9   4      197.66      168.35     21.03 o 
  -8   9   4       53.43       44.53     24.85 o 
  -7   9   4      371.72      349.81     31.19 o 
  -6   9   4       11.29       26.81     26.62 o 
  -5   9   4       48.64       30.07     30.03 o 
  -4   9   4       23.60       54.65     29.30 o 
  -3   9   4       55.03       96.97     39.89 o 
  -2   9   4      108.12       75.28     20.21 o 
  -1   9   4       56.04       72.45     21.77 o 
   0   9   4      100.99       96.06     19.18 o 
   1   9   4       81.37       76.11     16.59 o 
   2   9   4       79.69       83.27     20.31 o 
   3   9   4       71.88      109.35     22.82 o 
   4   9   4      224.50      236.44     37.85 o 
   5   9   4       14.68       93.13     25.15 o 
   6   9   4      248.92      208.21     23.35 o 
   7   9   4       43.42       38.00     20.42 o 
   8   9   4      352.41      303.75     22.40 o 
   9   9   4      255.24      290.83     37.60 o 
  10   9   4        0.99       17.47     19.76 o 
  11   9   4       37.89       35.86      9.59 o 
  12   9   4       10.83       46.51     25.38 o 
  13   9   4      242.90      171.97     26.14 o 
  14   9   4        0.32      -49.39     32.93 o 
  15   9   4        9.75       54.45     30.35 o 
 -16  10   4        1.18       -4.00     26.74 o 
 -15  10   4       69.60       67.01     25.94 o 
 -14  10   4      632.01      555.42     41.79 o 
 -13  10   4        5.22       13.90     14.40 o 
 -12  10   4       90.34      124.78     15.05 o 
 -11  10   4      337.55      419.02     25.46 o 
 -10  10   4      426.03      398.67     32.15 o 
  -9  10   4      655.25      682.72     51.87 o 
  -8  10   4      107.24      143.71     37.05 o 
  -7  10   4      344.51      326.23     28.74 o 
  -6  10   4      343.93      232.01     27.67 o 
  -5  10   4      693.91      669.74     45.69 o 
  -4  10   4      613.25      470.83     46.59 o 
  -3  10   4     2266.45     2277.28     80.27 o 
  -2  10   4      287.58      257.86     22.33 o 
  -1  10   4      888.69      873.02     34.05 o 
   0  10   4      304.17      218.68     28.56 o 
   1  10   4     1276.74     1322.00     35.56 o 
   2  10   4       63.40       43.38     25.32 o 
   3  10   4     1240.16     1232.36     37.03 o 
   4  10   4      149.21      144.69     19.39 o 
   5  10   4      181.22      129.55     26.48 o 
   6  10   4      659.90      665.04     31.48 o 
   7  10   4        6.36       13.79     25.14 o 
   8  10   4       49.54       43.59     19.63 o 
   9  10   4      106.26      118.12     20.19 o 
  10  10   4      132.45      186.85     21.46 o 
  11  10   4        2.83       17.35     16.22 o 
  12  10   4      261.69      371.28     19.17 o 
  13  10   4       80.77       59.63     30.13 o 
  14  10   4       57.53       71.99     32.46 o 
 -14  11   4      202.36      173.85     26.43 o 
 -13  11   4      170.22      162.11     16.26 o 
 -12  11   4       10.08       51.10     17.33 o 
 -11  11   4      197.24      204.43     24.15 o 
 -10  11   4      836.38      786.39     52.06 o 
  -9  11   4       22.79       68.97     22.17 o 
  -8  11   4      275.05      353.07     33.51 o 
  -7  11   4       57.72       39.58     20.89 o 
  -6  11   4      150.95      179.85     26.10 o 
  -5  11   4      216.46      135.99     19.02 o 
  -4  11   4      233.49      204.08     21.99 o 
  -3  11   4       25.56       47.08     27.60 o 
  -2  11   4      422.77      413.19     39.39 o 
  -1  11   4       31.04       22.99     28.75 o 
   0  11   4     1586.35     1589.24     55.53 o 
   1  11   4      203.26      186.74     21.87 o 
   2  11   4     2056.44     2328.42     40.92 o 
   3  11   4      729.37      732.56     30.86 o 
   4  11   4       19.45       51.28     21.85 o 
   5  11   4       69.40       87.49     19.37 o 
   6  11   4      444.22      473.96     32.14 o 
   7  11   4      210.58      272.40     43.30 o 
   8  11   4       26.05       56.99     24.81 o 
   9  11   4       65.71       55.00     24.94 o 
  10  11   4       51.58       58.83     21.65 o 
  11  11   4      319.42      438.46     26.35 o 
  12  11   4       18.17       42.59     20.58 o 
  13  11   4      111.79      135.41     14.38 o 
 -13  12   4        1.69      -10.74     21.27 o 
 -12  12   4        4.69       25.89     12.50 o 
 -11  12   4      134.55      128.63     17.22 o 
 -10  12   4       74.77       65.63     15.44 o 
  -9  12   4        2.75        9.56     20.28 o 
  -8  12   4        2.81       25.08     21.55 o 
  -7  12   4       17.04       69.81     21.05 o 
  -6  12   4       27.71       44.82     25.57 o 
  -5  12   4        1.77       17.40     24.10 o 
  -4  12   4        8.80       -8.86     26.91 o 
  -3  12   4      305.05      240.03     24.69 o 
  -2  12   4       23.12       50.84     26.65 o 
  -1  12   4        8.43        7.64     25.71 o 
   0  12   4       84.32      100.84     22.59 o 
   1  12   4        5.10       36.63     27.54 o 
   2  12   4      492.36      422.60     27.05 o 
   3  12   4     1077.74     1031.20     35.10 o 
   4  12   4      212.98      224.35     22.29 o 
   5  12   4       68.22       47.38     32.48 o 
   6  12   4      191.10      217.12     49.21 o 
   7  12   4        0.87       33.69     24.75 o 
   8  12   4       24.24       30.46     20.73 o 
   9  12   4       53.18       53.37     20.49 o 
  10  12   4      190.51      195.28     21.73 o 
  11  12   4       46.08       37.30     20.88 o 
 -11  13   4       94.78      106.91     13.94 o 
 -10  13   4      211.93      231.62     21.43 o 
  -9  13   4      121.99      123.25     29.48 o 
  -8  13   4      408.21      467.09     30.02 o 
  -7  13   4       66.51      101.74     23.52 o 
  -6  13   4      149.86      154.76     26.85 o 
  -5  13   4       66.19       61.49     23.54 o 
  -4  13   4      939.71     1038.32     38.68 o 
  -3  13   4        1.96        2.66     28.30 o 
  -2  13   4     1540.97     1660.91     41.34 o 
  -1  13   4      497.83      430.14     29.62 o 
   0  13   4      840.81      968.62     37.69 o 
   1  13   4      121.77      148.93     22.15 o 
   2  13   4     1015.13     1036.65     53.30 o 
   3  13   4      104.81      118.78     27.05 o 
   4  13   4       19.98       63.47     30.11 o 
   5  13   4      351.76      402.11     32.38 o 
   6  13   4      184.59      118.46     21.09 o 
   7  13   4       44.82       30.44     30.17 o 
   8  13   4      246.28      198.44     23.94 o 
   9  13   4       80.54      138.41     42.53 o 
  -8  14   4       15.41       46.15     24.80 o 
  -7  14   4      254.40      241.55     24.25 o 
  -6  14   4        3.84      -15.11     23.12 o 
  -5  14   4        2.46       15.01     24.24 o 
  -4  14   4      172.59      107.63     19.22 o 
  -3  14   4      217.41      185.18     22.94 o 
  -2  14   4        0.84       -2.67     26.35 o 
  -1  14   4      316.41      377.37     30.19 o 
   0  14   4      178.04      126.86     19.37 o 
   1  14   4       64.82       78.64     21.82 o 
   2  14   4      216.59      180.97     21.00 o 
   3  14   4      999.86      945.17     40.50 o 
   4  14   4      128.14       69.01     26.27 o 
   5  14   4        1.07        3.93     30.32 o 
   6  14   4        0.55       67.59     27.73 o 
   7  14   4      383.80      304.68     30.60 o 
  -4  15   4        3.35       16.19     23.82 o 
  -3  15   4       21.98       58.80     31.41 o 
  -2  15   4      119.36      123.79     20.26 o 
  -1  15   4       10.34      -12.00     25.71 o 
   0  15   4      136.59      118.09     26.94 o 
   1  15   4      105.61       78.88     22.50 o 
   2  15   4       79.52      109.74     30.74 o 
 -20   1   5      168.43      184.99     40.40 o 
 -19   1   5        4.04       60.11     42.45 o 
 -18   1   5      553.23      688.63     54.13 o 
 -17   1   5       13.22       19.27     15.47 o 
 -16   1   5      775.66      967.42     38.73 o 
 -15   1   5       35.00       28.96     11.69 o 
 -14   1   5       24.37       27.84     24.06 o 
 -13   1   5      236.67      169.61     10.99 o 
 -12   1   5      318.65      363.16     22.43 o 
 -11   1   5       96.13       79.82     24.36 o 
 -10   1   5     1105.67      998.44     40.47 o 
  -9   1   5      448.23      559.43     20.20 o 
  -8   1   5     1408.67     1323.50     32.34 o 
  -7   1   5     1646.28     1990.91     26.99 o 
  -6   1   5     2698.85     2323.58     29.94 o 
  -5   1   5       10.20       17.46     25.54 o 
  -4   1   5     6498.26     6808.98     58.21 o 
  -3   1   5     2135.86     2290.98     31.97 o 
  -2   1   5     8796.08     9598.64     51.55 o 
  -1   1   5     4089.36     4139.66     41.22 o 
   0   1   5     5705.45     6027.72     95.94 o 
   1   1   5      559.88      307.16     20.66 o 
   2   1   5      977.19      775.24     26.37 o 
   3   1   5     3108.63     2669.36     48.84 o 
   4   1   5     2494.58     2664.78     49.56 o 
   5   1   5     6678.86     6812.86     48.48 o 
   6   1   5      220.76      345.98     32.68 o 
   7   1   5     2651.25     2569.41     24.51 o 
   8   1   5      192.66      202.70     13.78 o 
   9   1   5     3625.07     3957.74     43.88 o 
  10   1   5      372.88      379.59     20.65 o 
  11   1   5      838.27      842.42     25.18 o 
  12   1   5       96.84      103.03     15.35 o 
  13   1   5     2018.47     2313.41     88.89 o 
  14   1   5       24.24       48.04     15.14 o 
  15   1   5      316.75      386.63     43.95 o 
  16   1   5        1.18       33.34     28.81 o 
  17   1   5       20.74       68.06     22.16 o 
  18   1   5        1.33      -23.09     24.08 o 
 -20   2   5       43.27       41.74     42.41 o 
 -19   2   5      147.98      162.00     13.20 o 
 -18   2   5        5.18       33.85     16.56 o 
 -17   2   5      480.17      569.43     41.95 o 
 -16   2   5       84.30       70.00     12.23 o 
 -15   2   5        3.53       21.42     22.55 o 
 -14   2   5       94.66       63.33     17.28 o 
 -13   2   5      859.97      917.57     49.23 o 
 -12   2   5       19.04       47.24     31.77 o 
 -11   2   5      490.72      465.30     22.35 o 
 -10   2   5       33.03       27.99      7.72 o 
  -9   2   5      561.56      459.05     27.14 o 
  -8   2   5     2591.55     3081.51     31.47 o 
  -7   2   5     3157.58     3444.15     56.14 o 
  -6   2   5      606.07      713.31     21.49 o 
  -5   2   5      142.45       57.09     13.74 o 
  -4   2   5     1097.29     1217.15     29.15 o 
  -3   2   5     4482.72     4910.72     45.80 o 
  -2   2   5     1214.78     1182.24     35.39 o 
  -1   2   5     1237.64     1231.58     29.05 o 
   0   2   5      545.32      314.50     20.36 o 
   1   2   5     6456.11     7732.41     75.09 o 
   2   2   5      105.01      -17.80     48.39 o 
   3   2   5      301.02      322.15     53.42 o 
   4   2   5     1777.67     1912.53     39.40 o 
   5   2   5     1221.12     1333.23     28.24 o 
   6   2   5     1644.86     1593.29     29.68 o 
   7   2   5      356.38      387.59     22.31 o 
   8   2   5      908.77      855.98     30.45 o 
   9   2   5      425.99      471.03     30.26 o 
  10   2   5     7554.75     8796.53     82.29 o 
  11   2   5      167.18      177.08     23.84 o 
  12   2   5      573.39      534.96     27.89 o 
  13   2   5       51.21       27.13     22.06 o 
  14   2   5      575.50      620.09     25.65 o 
  15   2   5       36.86       37.21     18.23 o 
  16   2   5      337.65      346.37     19.95 o 
  17   2   5      115.86      113.18     14.84 o 
  18   2   5        0.64       20.90     22.17 o 
 -19   3   5       73.43       67.87     13.59 o 
 -18   3   5        2.45       31.97     16.84 o 
 -17   3   5       14.22       15.74     21.56 o 
 -16   3   5       30.28       55.02     21.27 o 
 -15   3   5     1104.76      998.61     40.27 o 
 -14   3   5      764.35      747.74     39.44 o 
 -13   3   5      107.00       84.71     18.67 o 
 -12   3   5     1111.60     1407.19     50.00 o 
 -11   3   5       16.10       53.76     33.62 o 
 -10   3   5      617.74      630.95     17.79 o 
  -9   3   5       22.64      -10.38     24.12 o 
  -8   3   5      982.51     1037.63     24.26 o 
  -7   3   5      737.24      888.30     23.96 o 
  -6   3   5     1439.69     1619.31     28.55 o 
  -5   3   5      108.30      179.59     16.12 o 
  -4   3   5       14.44       27.52     21.90 o 
  -3   3   5     2043.42     2357.65     33.31 o 
  -2   3   5       90.79       43.46     24.40 o 
  -1   3   5     1031.66     1027.66     28.83 o 
   0   3   5       41.00       25.50     22.39 o 
   1   3   5      403.52      294.82     22.95 o 
   2   3   5       26.94       87.90     15.03 o 
   3   3   5       63.18       33.21     21.47 o 
   4   3   5        9.42       71.32     14.06 o 
   5   3   5      598.42      654.46     27.95 o 
   6   3   5      137.68      165.68     13.53 o 
   7   3   5     1102.59     1037.84     30.03 o 
   8   3   5      660.80      790.55     31.62 o 
   9   3   5        5.82       33.64     25.30 o 
  10   3   5      355.32      353.00     24.23 o 
  11   3   5        3.75       15.43     27.22 o 
  12   3   5       86.80       94.74     19.66 o 
  13   3   5      247.71      301.31     30.90 o 
  14   3   5      189.05      193.44     21.48 o 
  15   3   5       13.77       18.30     20.39 o 
  16   3   5      170.18      170.30     19.57 o 
  17   3   5       90.52       65.61     15.36 o 
  18   3   5        0.81       20.86     20.21 o 
 -19   4   5       30.10       36.42     16.82 o 
 -18   4   5       27.87       58.49     20.87 o 
 -17   4   5      104.98      121.37     17.33 o 
 -16   4   5       19.84       92.51     20.09 o 
 -15   4   5      608.77      626.46     42.24 o 
 -14   4   5      678.66      674.89     32.07 o 
 -13   4   5      258.95      276.72     24.90 o 
 -12   4   5      659.78      622.35     39.83 o 
 -11   4   5      106.05      148.60     39.29 o 
 -10   4   5        8.77       25.62     19.97 o 
  -9   4   5      212.47      136.16     13.43 o 
  -8   4   5        1.66       40.86     22.39 o 
  -7   4   5     3910.56     4071.53     61.71 o 
  -6   4   5     2559.05     2852.88     41.63 o 
  -5   4   5     5573.93     6039.99     49.58 o 
  -4   4   5     2264.12     2333.76     37.56 o 
  -3   4   5     4431.24     4512.28     71.14 o 
  -2   4   5     1056.32      863.25     34.53 o 
  -1   4   5     2264.83     2169.01     69.31 o 
   0   4   5     3359.35     3304.42     61.65 o 
   1   4   5     1245.83     1140.37     26.39 o 
   2   4   5     2287.91     1938.47     30.34 o 
   3   4   5      539.37      445.71     25.79 o 
   4   4   5     2902.04     3045.67     40.19 o 
   5   4   5       35.36       48.08     13.82 o 
   6   4   5     4950.87     5360.97     44.67 o 
   7   4   5      242.85      269.05     34.12 o 
   8   4   5     2400.53     2482.64     42.21 o 
   9   4   5        0.37       27.47     25.00 o 
  10   4   5     1081.75     1249.56     34.11 o 
  11   4   5      517.50      480.26     31.13 o 
  12   4   5      226.38      235.75     28.71 o 
  13   4   5       64.06       40.67     33.49 o 
  14   4   5      292.75      366.95     26.52 o 
  15   4   5       22.30       18.42     20.06 o 
  16   4   5       24.65       52.01     14.81 o 
  17   4   5       20.51       28.67     17.50 o 
 -19   5   5       40.83       54.22     19.52 o 
 -18   5   5       14.23       13.22     19.00 o 
 -17   5   5       46.96       55.86     14.87 o 
 -16   5   5       29.08       26.94     18.73 o 
 -15   5   5        3.49        6.78     27.20 o 
 -14   5   5       38.84       35.38     28.96 o 
 -13   5   5      176.20      152.45     22.23 o 
 -12   5   5       18.71       18.99     32.99 o 
 -11   5   5      343.53      317.96     25.99 o 
 -10   5   5      380.27      422.33     25.78 o 
  -9   5   5      227.60      239.59     21.91 o 
  -8   5   5      309.16      244.71     21.90 o 
  -7   5   5      386.90      439.50     32.92 o 
  -6   5   5      503.01      474.07     23.31 o 
  -5   5   5     2971.74     3369.69     57.40 o 
  -4   5   5      409.87      445.79     22.24 o 
  -3   5   5      311.09      311.67     21.07 o 
  -2   5   5      457.08      564.33     25.33 o 
  -1   5   5      489.79      542.13     22.73 o 
   0   5   5      115.75      127.32     20.88 o 
   1   5   5      478.21      502.66     33.08 o 
   2   5   5       22.45        6.54     24.51 o 
   3   5   5        4.85      -18.30     22.40 o 
   4   5   5      175.54      189.10     14.99 o 
   5   5   5       31.74       38.39     19.62 o 
   6   5   5       65.71       67.92     12.50 o 
   7   5   5      577.93      553.56     18.73 o 
   8   5   5       12.43       28.22     25.88 o 
   9   5   5      427.85      352.30     26.08 o 
  10   5   5       28.63      -20.22     24.40 o 
  11   5   5      106.17       50.88     25.26 o 
  12   5   5      103.56       82.05     18.72 o 
  13   5   5       20.65       12.14     17.16 o 
  14   5   5      335.69      330.06     24.48 o 
  15   5   5      194.37      198.22     22.50 o 
  16   5   5       33.61       40.53     19.64 o 
  17   5   5        4.25       11.29     26.06 o 
 -18   6   5       78.90       76.94     18.57 o 
 -17   6   5       20.08       39.79     26.30 o 
 -16   6   5       72.62       58.76     26.14 o 
 -15   6   5      447.15      530.90     34.09 o 
 -14   6   5      149.44      120.73     27.57 o 
 -13   6   5       25.36       15.14     28.65 o 
 -12   6   5        4.88       23.18     29.81 o 
 -11   6   5      408.67      498.69     18.96 o 
 -10   6   5       19.80       21.70     22.53 o 
  -9   6   5      515.48      543.91     30.16 o 
  -8   6   5       63.77       78.03     19.53 o 
  -7   6   5     3433.30     3819.01     53.47 o 
  -6   6   5       63.15       86.13     19.10 o 
  -5   6   5     1891.98     1908.71     37.75 o 
  -4   6   5      636.37      631.99     28.59 o 
  -3   6   5     2220.63     2294.82     38.86 o 
  -2   6   5      675.13      599.15     25.87 o 
  -1   6   5      791.16      776.33     26.88 o 
   0   6   5     1160.75     1064.47     29.65 o 
   1   6   5      439.93      305.51     20.28 o 
   2   6   5     1412.70     1344.21     43.62 o 
   3   6   5       44.27       67.83     22.47 o 
   4   6   5     1461.40     1518.29     28.55 o 
   5   6   5       46.25       69.06     11.33 o 
   6   6   5      702.31      718.12     25.42 o 
   7   6   5        0.61       34.95     25.44 o 
   8   6   5     1262.99     1324.55     35.70 o 
   9   6   5       44.46       60.24     26.15 o 
  10   6   5      567.53      607.06     28.54 o 
  11   6   5      178.93      136.76     20.08 o 
  12   6   5        5.07       31.06     22.76 o 
  13   6   5        6.73       10.69     23.05 o 
  14   6   5       46.24       45.23     25.51 o 
  15   6   5        2.81       42.72     28.89 o 
  16   6   5       46.31       71.51     18.08 o 
 -17   7   5       48.44       61.27     29.93 o 
 -16   7   5       10.45        4.15     34.35 o 
 -15   7   5      274.34      272.16     28.58 o 
 -14   7   5       28.04       71.79     25.21 o 
 -13   7   5      108.23      116.59     22.79 o 
 -12   7   5     1017.17      973.98     46.08 o 
 -11   7   5       14.06      -19.15     23.20 o 
 -10   7   5      464.47      434.67     44.46 o 
  -9   7   5       63.31       41.88     17.76 o 
  -8   7   5     1344.60     1363.46     34.80 o 
  -7   7   5     5796.79     6395.36     78.74 o 
  -6   7   5     1822.83     1869.44     44.07 o 
  -5   7   5       99.42       90.37     23.14 o 
  -4   7   5      658.14      635.87     28.97 o 
  -3   7   5      973.19      856.05     31.55 o 
  -2   7   5     1636.79     1791.14     50.71 o 
  -1   7   5      555.80      425.61     34.51 o 
   0   7   5     3102.81     3365.40     58.73 o 
   1   7   5     1090.86     1162.07     41.76 o 
   2   7   5      518.06      670.19     23.39 o 
   3   7   5     3313.16     3653.77     38.48 o 
   4   7   5      898.25      849.03     25.66 o 
   5   7   5      252.39      266.76     17.31 o 
   6   7   5      120.99      166.81     14.04 o 
   7   7   5      726.73      715.47     23.02 o 
   8   7   5       21.64       18.62     30.69 o 
   9   7   5     1107.44     1093.18     44.05 o 
  10   7   5        0.12       23.49     25.56 o 
  11   7   5     1165.99     1326.44     39.51 o 
  12   7   5        0.12        7.37     26.37 o 
  13   7   5       81.15       90.91     18.90 o 
  14   7   5        4.67       -3.52     25.58 o 
  15   7   5       58.22       78.41     20.31 o 
  16   7   5       22.94       -5.04     34.92 o 
 -17   8   5       15.47       18.66     28.64 o 
 -16   8   5       67.24       59.62     23.81 o 
 -15   8   5        5.61       30.81     28.55 o 
 -14   8   5        0.47       37.28     28.80 o 
 -13   8   5       94.60       72.86     29.12 o 
 -12   8   5        6.02       22.17     12.61 o 
 -11   8   5        0.23        5.42     22.85 o 
 -10   8   5      204.96      181.66     20.41 o 
  -9   8   5       80.91       97.21     30.38 o 
  -8   8   5       39.43       11.88     36.46 o 
  -7   8   5      302.26      364.49     27.83 o 
  -6   8   5     1101.18     1200.12     38.63 o 
  -5   8   5       91.83       69.27     31.70 o 
  -4   8   5        0.72       40.84     22.86 o 
  -3   8   5      108.97       92.26     19.81 o 
  -2   8   5       19.45       33.46     26.15 o 
  -1   8   5      264.51      322.26     25.98 o 
   0   8   5      170.65      182.23     21.43 o 
   1   8   5      317.45      293.20     19.98 o 
   2   8   5       16.24       38.94     22.68 o 
   3   8   5        5.16       41.32     24.20 o 
   4   8   5       32.12       44.13     25.36 o 
   5   8   5      289.73      270.63     23.44 o 
   6   8   5        1.08        3.48     20.04 o 
   7   8   5      188.59      140.79     16.19 o 
   8   8   5      144.29      151.87     15.64 o 
   9   8   5       16.11       52.42     24.83 o 
  10   8   5       84.62       94.56     20.71 o 
  11   8   5       21.02       45.47     21.59 o 
  12   8   5       20.50        8.90     24.36 o 
  13   8   5       44.13       43.11     22.82 o 
  14   8   5        0.67       -6.30     27.91 o 
  15   8   5       38.74       74.42     20.07 o 
 -16   9   5      166.38      151.59     33.56 o 
 -15   9   5        1.70       10.03     32.70 o 
 -14   9   5       52.80       79.21     28.39 o 
 -13   9   5       11.80       37.05     31.70 o 
 -12   9   5      338.50      416.94     30.53 o 
 -11   9   5       12.69       15.82     24.09 o 
 -10   9   5      804.81      886.30     33.77 o 
  -9   9   5       11.38       63.45     26.47 o 
  -8   9   5      300.29      316.30     26.22 o 
  -7   9   5      897.35      777.06     55.61 o 
  -6   9   5      905.51      880.69     49.07 o 
  -5   9   5      128.33      129.02     20.18 o 
  -4   9   5      690.39      668.45     37.35 o 
  -3   9   5      126.48      108.14     23.91 o 
  -2   9   5     1626.37     1659.89     75.39 o 
  -1   9   5      140.90      114.82     22.40 o 
   0   9   5     2106.29     2085.85     39.39 o 
   1   9   5      154.24      144.83     19.94 o 
   2   9   5       35.44       37.56     23.74 o 
   3   9   5     3213.77     3376.20     46.43 o 
   4   9   5      701.36      649.14     31.53 o 
   5   9   5      637.05      657.46     23.84 o 
   6   9   5       17.24        6.17     19.53 o 
   7   9   5      742.57      893.86     27.92 o 
   8   9   5      212.63      139.06     16.02 o 
   9   9   5      870.29     1099.74     33.80 o 
  10   9   5       16.92       34.04     28.93 o 
  11   9   5      339.94      414.69     31.21 o 
  12   9   5        3.71       24.03     26.78 o 
  13   9   5      186.38      169.60     28.00 o 
  14   9   5        1.27       39.62     33.37 o 
 -14  10   5        6.00       27.14     36.33 o 
 -13  10   5        3.64       27.08     13.00 o 
 -12  10   5       18.37       50.20     14.54 o 
 -11  10   5       23.45       55.22     18.23 o 
 -10  10   5        9.39      -11.72     25.07 o 
  -9  10   5      219.85      217.74     25.53 o 
  -8  10   5      165.60      123.63     19.29 o 
  -7  10   5      418.67      398.00     30.57 o 
  -6  10   5       13.29       22.56     38.53 o 
  -5  10   5      489.34      521.36     33.60 o 
  -4  10   5      208.33      176.02     24.03 o 
  -3  10   5     1441.21     1501.32     41.29 o 
  -2  10   5      570.06      527.55     42.20 o 
  -1  10   5      192.96      145.51     21.34 o 
   0  10   5      204.79      232.80     24.34 o 
   1  10   5        2.30        6.74     26.26 o 
   2  10   5       15.13       40.33     25.76 o 
   3  10   5      431.54      349.53     52.81 o 
   4  10   5      155.10      172.67     19.72 o 
   5  10   5       32.76       62.43     21.28 o 
   6  10   5      488.93      537.54     25.12 o 
   7  10   5        8.58       12.88     26.81 o 
   8  10   5       37.63       51.94     18.07 o 
   9  10   5       65.06       45.39     11.09 o 
  10  10   5      897.41      868.60     25.82 o 
  11  10   5       14.48       51.46     32.77 o 
  12  10   5        3.27       40.33     34.43 o 
  13  10   5      237.57      120.18     28.08 o 
 -13  11   5       93.73       71.37     11.00 o 
 -12  11   5       29.29       43.12     15.92 o 
 -11  11   5      163.34      209.07     31.42 o 
 -10  11   5      139.03      133.46     31.25 o 
  -9  11   5       88.85       91.46     24.13 o 
  -8  11   5      177.44      274.15     28.54 o 
  -7  11   5      102.21       86.41     19.31 o 
  -6  11   5      105.77      111.55     25.90 o 
  -5  11   5        4.30       11.57     29.70 o 
  -4  11   5      113.68      104.06     19.61 o 
  -3  11   5       61.20       89.40     19.73 o 
  -2  11   5       79.37       93.25     21.36 o 
  -1  11   5        4.38        1.60     23.72 o 
   0  11   5       40.54       61.17     22.61 o 
   1  11   5     1114.34     1123.47     35.07 o 
   2  11   5        3.32       29.22     25.92 o 
   3  11   5       20.99       50.83     20.01 o 
   4  11   5        2.90        8.95     21.97 o 
   5  11   5       50.55       62.80     20.19 o 
   6  11   5       14.33        4.18     22.47 o 
   7  11   5      110.62      149.20     21.90 o 
   8  11   5       96.62       84.35     17.45 o 
   9  11   5       99.89      133.61     20.64 o 
  10  11   5        0.30      -12.55     21.66 o 
  11  11   5      153.53      108.53     24.51 o 
 -11  12   5        8.93       47.91     18.40 o 
 -10  12   5       10.04       26.36     25.90 o 
  -9  12   5       56.08      119.62     25.85 o 
  -8  12   5       69.72       48.27     24.73 o 
  -7  12   5      210.12      223.83     26.29 o 
  -6  12   5      233.35      158.32     22.93 o 
  -5  12   5      940.64     1049.06     36.48 o 
  -4  12   5        5.02       32.31     25.07 o 
  -3  12   5      307.60      365.38     29.06 o 
  -2  12   5      113.02      175.09     66.62 o 
  -1  12   5        8.18       46.71     25.27 o 
   0  12   5       24.55       42.91     26.38 o 
   1  12   5       25.60       44.98     20.12 o 
   2  12   5       35.74       47.85     17.52 o 
   3  12   5      117.36       70.72     15.82 o 
   4  12   5      177.54      209.55     28.02 o 
   5  12   5      769.27      660.02     30.51 o 
   6  12   5     1027.87     1116.40     39.26 o 
   7  12   5       19.34       39.41     26.11 o 
   8  12   5      270.81      286.41     32.35 o 
   9  12   5       29.90       58.85     20.25 o 
  -9  13   5       16.09       25.59     22.88 o 
  -8  13   5        2.00        5.56     20.80 o 
  -7  13   5       16.70       19.45     26.79 o 
  -6  13   5       11.23       25.86     25.18 o 
  -5  13   5       10.00       29.37     25.98 o 
  -4  13   5       70.79       87.35     18.37 o 
  -3  13   5        2.50       46.23     26.86 o 
  -2  13   5        2.07      -11.50     24.17 o 
  -1  13   5       29.23       31.76     23.68 o 
   0  13   5       79.33       58.39     22.04 o 
   1  13   5       32.51       18.34     22.75 o 
   2  13   5      164.89      143.55     20.95 o 
   3  13   5       76.89       54.31     21.99 o 
   4  13   5       26.43       10.19     22.74 o 
   5  13   5      209.34      167.43     25.34 o 
   6  13   5       71.57       37.44     27.66 o 
   7  13   5        2.25       23.39     24.68 o 
  -5  14   5      292.38      295.29     24.68 o 
  -4  14   5        0.53       31.04     22.49 o 
  -3  14   5        7.24       38.84     24.22 o 
  -2  14   5       50.77       47.23     23.22 o 
  -1  14   5      104.64      109.38     19.06 o 
   0  14   5       44.85       52.22     22.56 o 
   1  14   5        2.38       11.41     23.72 o 
   2  14   5      218.68      278.14     33.08 o 
   3  14   5        5.70       49.45     23.62 o 
 -19   0   6      219.55      262.95     72.77 o 
 -18   0   6      176.85      119.20     50.89 o 
 -17   0   6        2.99       44.64     45.54 o 
 -16   0   6      114.31      116.52     64.73 o 
 -15   0   6     1594.73     1673.35     66.68 o 
 -14   0   6      358.25      358.94     24.27 o 
 -13   0   6     1719.30     1746.20     61.38 o 
 -12   0   6      586.86      527.18     31.64 o 
 -11   0   6     1296.92     1216.82     43.42 o 
 -10   0   6      163.66      101.33     19.80 o 
  -9   0   6     4953.79     5423.13     68.14 o 
  -8   0   6      462.92      380.39     27.58 o 
  -7   0   6     1196.75     1104.15     35.64 o 
  -6   0   6     2422.28     2463.61     44.84 o 
  -5   0   6     1734.90     1755.42     94.51 o 
  -4   0   6     5741.17     5984.65     60.60 o 
  -3   0   6      418.02      696.27     37.26 o 
  -2   0   6     1358.56     1011.80     42.63 o 
  -1   0   6      696.93      549.16     35.89 o 
   0   0   6     5557.29     5370.87    120.61 o 
   1   0   6     2106.38     2968.45     53.96 o 
   2   0   6     7191.45     8112.18    105.68 o 
   3   0   6        0.04       60.61     37.61 o 
   4   0   6     1843.74     1558.35     46.38 o 
   5   0   6      256.79      292.92     40.00 o 
   6   0   6     1629.50     1624.71     64.65 o 
   7   0   6      229.86      229.98     22.67 o 
   8   0   6     2612.26     2584.83     43.69 o 
   9   0   6     1101.82     1082.62     23.34 o 
  10   0   6       37.16       18.93     12.77 o 
  11   0   6      356.23      402.49     30.26 o 
  12   0   6      301.98      224.25     57.81 o 
  13   0   6      714.67      726.21     58.86 o 
  14   0   6       43.27       72.23     36.40 o 
  15   0   6      156.19      203.52     38.68 o 
  16   0   6        3.71       43.48     40.66 o 
  17   0   6      369.92      409.28     43.76 o 
 -19   1   6       24.86       19.72     46.88 o 
 -18   1   6      265.33      321.14     48.91 o 
 -17   1   6       20.13       17.36     18.04 o 
 -16   1   6       92.32       90.06     30.99 o 
 -15   1   6      233.56      201.13     21.54 o 
 -14   1   6      200.14      164.62     18.40 o 
 -13   1   6      133.19       77.49     12.27 o 
 -12   1   6        1.58       93.77     57.48 o 
 -11   1   6        2.86       26.31     23.68 o 
 -10   1   6      309.50      330.91     20.53 o 
  -9   1   6       27.18       26.10     28.69 o 
  -8   1   6     1453.87     1551.00     32.36 o 
  -7   1   6        6.91       54.46     17.29 o 
  -6   1   6      150.09      118.66     16.56 o 
  -5   1   6      529.51      532.26     23.69 o 
  -4   1   6       12.36       30.99     22.45 o 
  -3   1   6     1057.64     1148.30     40.01 o 
  -2   1   6      214.87      265.85     19.10 o 
  -1   1   6      554.73      547.54     25.43 o 
   0   1   6      233.13      211.41     21.83 o 
   1   1   6     1310.74     1314.20     30.42 o 
   2   1   6      199.95      228.88     31.46 o 
   3   1   6     1960.75     2059.58     38.91 o 
   4   1   6       46.66       65.83     26.50 o 
   5   1   6      341.38      305.99     24.13 o 
   6   1   6      119.38      119.24     19.96 o 
   7   1   6      370.01      459.56     21.92 o 
   8   1   6     1657.49     1796.91     27.81 o 
   9   1   6      647.07      645.41     27.94 o 
  10   1   6      398.85      348.09     20.48 o 
  11   1   6        2.37       14.89     17.87 o 
  12   1   6        9.53       25.58     14.91 o 
  13   1   6       24.68       23.18     16.25 o 
  14   1   6       15.70       26.04     22.06 o 
  15   1   6       18.68       58.56     24.24 o 
  16   1   6       92.58       74.83     28.87 o 
 -19   2   6       79.12       49.07     12.61 o 
 -18   2   6       12.34       21.94     15.73 o 
 -17   2   6      318.17      304.96     20.38 o 
 -16   2   6      445.02      380.73     29.05 o 
 -15   2   6       25.64       55.25     28.21 o 
 -14   2   6     1354.09     1330.15     39.52 o 
 -13   2   6      630.24      708.63     37.18 o 
 -12   2   6       10.29       33.88     22.22 o 
 -11   2   6      838.04      858.09     35.80 o 
 -10   2   6       41.45       81.01     20.38 o 
  -9   2   6      733.01      781.28     25.40 o 
  -8   2   6       10.05       30.25     23.49 o 
  -7   2   6      993.51      989.50     25.25 o 
  -6   2   6      330.60      269.90     28.42 o 
  -5   2   6      441.73      331.43     20.66 o 
  -4   2   6      342.49      267.32     19.29 o 
  -3   2   6     1234.64     1214.29     40.00 o 
  -2   2   6     1810.88     1663.22     33.03 o 
  -1   2   6      825.17      993.94     32.28 o 
   0   2   6     3054.38     3172.32     44.86 o 
   1   2   6       21.02       51.37     30.15 o 
   2   2   6     3481.40     3683.52     55.50 o 
   3   2   6        5.26       35.99     27.08 o 
   4   2   6     1427.09     1426.13     35.47 o 
   5   2   6       20.27       55.48     26.54 o 
   6   2   6      623.23      607.11     27.54 o 
   7   2   6      734.13      834.08     24.19 o 
   8   2   6     2039.13     2038.65     38.66 o 
   9   2   6      734.65      700.59     50.20 o 
  10   2   6      222.33      213.84     20.22 o 
  11   2   6      524.84      549.88     24.65 o 
  12   2   6        3.34       15.97     18.44 o 
  13   2   6       60.81       61.12     12.14 o 
  14   2   6       52.68       81.84     17.42 o 
  15   2   6        2.37       24.34     15.70 o 
  16   2   6       25.66       55.46     11.50 o 
 -18   3   6      372.50      397.02     23.81 o 
 -17   3   6        1.81       41.08     17.92 o 
 -16   3   6       44.04       16.45     24.99 o 
 -15   3   6      489.91      428.84     29.43 o 
 -14   3   6      609.60      733.81     38.73 o 
 -13   3   6        1.98       16.56     30.99 o 
 -12   3   6      837.83      857.81     28.73 o 
 -11   3   6       31.15       30.53     13.64 o 
 -10   3   6     3543.14     3851.11     69.15 o 
  -9   3   6      629.58      658.90     21.79 o 
  -8   3   6     1277.63     1233.71     28.53 o 
  -7   3   6       43.51       43.66     18.23 o 
  -6   3   6     1316.48     1357.08     27.53 o 
  -5   3   6      675.00      619.47     26.29 o 
  -4   3   6      539.92      567.17     25.23 o 
  -3   3   6     1686.33     1565.85     49.40 o 
  -2   3   6      172.06      133.34     22.37 o 
  -1   3   6     2707.19     2760.54     42.34 o 
   0   3   6      120.92      105.90     20.43 o 
   1   3   6     4551.93     5023.66     56.57 o 
   2   3   6      114.17      117.04     22.28 o 
   3   3   6     4768.30     5454.46     55.13 o 
   4   3   6        9.37       28.84     29.50 o 
   5   3   6     2634.17     2688.88     50.35 o 
   6   3   6      110.64       86.50     19.40 o 
   7   3   6      844.18      794.53     22.23 o 
   8   3   6      110.17      116.37     20.01 o 
   9   3   6       17.35      -32.43     30.92 o 
  10   3   6      604.98      565.14     28.80 o 
  11   3   6       80.46      104.35     22.09 o 
  12   3   6       38.47        1.69     25.37 o 
  13   3   6      212.96      216.21     19.99 o 
  14   3   6      736.55      782.63     29.47 o 
  15   3   6        6.95       37.43     12.67 o 
  16   3   6       98.18       79.12     14.86 o 
 -18   4   6        7.26       17.02     25.39 o 
 -17   4   6      210.15      195.36     31.95 o 
 -16   4   6       53.14       44.26     16.68 o 
 -15   4   6      334.55      310.13     41.95 o 
 -14   4   6      312.34      315.09     30.61 o 
 -13   4   6        6.54       28.69     28.77 o 
 -12   4   6        5.48       -1.02     30.78 o 
 -11   4   6     1258.36     1250.15     22.43 o 
 -10   4   6     1271.57     1181.43     24.35 o 
  -9   4   6      116.37      120.96     19.03 o 
  -8   4   6       20.07       46.08     21.19 o 
  -7   4   6       54.72       44.25     16.56 o 
  -6   4   6        5.70       34.16     22.81 o 
  -5   4   6       68.92       71.43     15.40 o 
  -4   4   6      101.94       80.44     15.18 o 
  -3   4   6       14.21       -7.37     25.93 o 
  -2   4   6       20.52       -0.87     33.87 o 
  -1   4   6      982.68     1062.78     30.36 o 
   0   4   6       28.22       54.59     16.78 o 
   1   4   6       47.93       60.71     18.83 o 
   2   4   6      460.18      385.84     31.49 o 
   3   4   6        4.19      -16.63     36.17 o 
   4   4   6        0.82       31.34     23.41 o 
   5   4   6        1.27       79.99     33.18 o 
   6   4   6      328.27      351.27     19.67 o 
   7   4   6       86.99       76.50     12.30 o 
   8   4   6       40.57       51.01     28.13 o 
   9   4   6      346.29      309.39     27.50 o 
  10   4   6      247.39      228.35     24.26 o 
  11   4   6       33.67       62.44     16.84 o 
  12   4   6       25.81       35.44     21.41 o 
  13   4   6      119.78       57.33     16.21 o 
  14   4   6      139.28      108.63     26.92 o 
  15   4   6       71.01       40.92     31.00 o 
  16   4   6      166.47       89.78     17.06 o 
 -17   5   6       16.11       48.40     33.23 o 
 -16   5   6       16.08       54.67     32.16 o 
 -15   5   6       65.83       72.81     24.21 o 
 -14   5   6      443.07      599.62     35.37 o 
 -13   5   6       11.47       16.84     31.47 o 
 -12   5   6      589.94      680.28     16.74 o 
 -11   5   6        2.46      -30.47     32.13 o 
 -10   5   6     2896.74     3197.17     40.61 o 
  -9   5   6     1299.50     1334.68     38.33 o 
  -8   5   6      264.34      255.39     20.20 o 
  -7   5   6       41.00      108.03     25.15 o 
  -6   5   6      313.92      312.84     29.14 o 
  -5   5   6     1211.35     1185.89     29.42 o 
  -4   5   6      780.74      874.88     28.84 o 
  -3   5   6     1187.72     1073.60     29.55 o 
  -2   5   6      566.74      588.52     26.23 o 
  -1   5   6      794.45      677.42     28.44 o 
   0   5   6        7.00       -1.05     28.02 o 
   1   5   6     2600.28     2778.78     37.71 o 
   2   5   6     2077.58     2349.76     34.86 o 
   3   5   6     3197.99     3534.39     55.05 o 
   4   5   6        1.80       22.92     26.39 o 
   5   5   6     1763.40     1752.63     42.96 o 
   6   5   6       38.93       24.30     25.43 o 
   7   5   6     3005.94     3324.94     46.62 o 
   8   5   6      204.14      149.30     22.44 o 
   9   5   6       26.33       21.80     26.50 o 
  10   5   6      427.71      478.96     29.20 o 
  11   5   6     2096.51     2268.76     43.56 o 
  12   5   6      174.30      201.32     22.80 o 
  13   5   6      280.87      323.45     25.47 o 
  14   5   6      848.28      783.69     31.36 o 
  15   5   6       52.06       59.20     15.68 o 
 -17   6   6      245.54      257.72     37.07 o 
 -16   6   6       36.22       22.21     31.98 o 
 -15   6   6        3.35       68.93     38.59 o 
 -14   6   6      229.32      218.18     33.76 o 
 -13   6   6      412.35      387.14     44.14 o 
 -12   6   6      178.59      137.58     13.52 o 
 -11   6   6      382.49      360.94     21.41 o 
 -10   6   6       18.83       22.52     11.59 o 
  -9   6   6      211.35      157.96     20.24 o 
  -8   6   6      846.11      785.34     37.00 o 
  -7   6   6      259.99      255.86     22.27 o 
  -6   6   6     3597.59     4074.16     47.70 o 
  -5   6   6     1166.07     1242.40     33.60 o 
  -4   6   6     1053.70     1045.15     30.20 o 
  -3   6   6      379.08      502.96     27.93 o 
  -2   6   6      340.35      370.61     25.04 o 
  -1   6   6       47.20       39.76     26.58 o 
   0   6   6     1956.36     2004.45     37.64 o 
   1   6   6     1346.80     1567.71     52.14 o 
   2   6   6      923.75     1001.91     33.49 o 
   3   6   6       59.13       42.76     24.81 o 
   4   6   6     1278.71     1304.39     27.53 o 
   5   6   6      175.72      143.97     17.40 o 
   6   6   6      466.71      403.75     21.11 o 
   7   6   6       29.99       11.33     19.21 o 
   8   6   6      658.06      715.67     37.15 o 
   9   6   6       43.79       32.05     24.50 o 
  10   6   6       88.35      111.00     25.06 o 
  11   6   6        0.79       32.48     25.45 o 
  12   6   6        7.20       27.78     23.81 o 
  13   6   6      275.47      229.11     40.11 o 
  14   6   6       11.15       64.72     27.86 o 
  15   6   6        1.81       57.71     28.79 o 
 -16   7   6       73.75       55.17     27.12 o 
 -15   7   6        1.31       22.91     36.66 o 
 -14   7   6       14.49      -11.29     32.94 o 
 -13   7   6       14.47       49.38     25.62 o 
 -12   7   6      170.47      188.76     24.77 o 
 -11   7   6      112.22       94.12     16.89 o 
 -10   7   6       66.27       49.75     14.94 o 
  -9   7   6      414.10      407.02     38.53 o 
  -8   7   6      392.03      458.90     48.70 o 
  -7   7   6       40.62       23.96     27.25 o 
  -6   7   6      130.29      120.40     17.15 o 
  -5   7   6     1364.01     1393.57     35.84 o 
  -4   7   6       62.10       74.66     22.34 o 
  -3   7   6      593.97      521.27     46.04 o 
  -2   7   6      477.74      509.60     24.66 o 
  -1   7   6      788.63      746.67     29.22 o 
   0   7   6       29.55       70.90     26.17 o 
   1   7   6      684.18      753.88     28.63 o 
   2   7   6        6.77       36.06     25.44 o 
   3   7   6      152.34      112.87     14.43 o 
   4   7   6       40.25       25.26     20.86 o 
   5   7   6      819.53      894.84     23.46 o 
   6   7   6      984.32      976.59     26.92 o 
   7   7   6       38.92       59.26     15.79 o 
   8   7   6      259.81      276.58     33.55 o 
   9   7   6       66.11       87.83     17.39 o 
  10   7   6      152.75      227.58     39.81 o 
  11   7   6      158.51      136.45     20.16 o 
  12   7   6        3.40       53.69     30.07 o 
  13   7   6      229.97      200.57     27.13 o 
  14   7   6      393.43      440.88     41.81 o 
 -15   8   6       95.59      137.31     36.66 o 
 -14   8   6       94.51       85.41     29.23 o 
 -13   8   6      113.79      115.38     24.54 o 
 -12   8   6       42.59       39.02     19.91 o 
 -11   8   6      247.34      232.49     20.11 o 
 -10   8   6       33.05       22.40     12.41 o 
  -9   8   6       12.94       19.10     23.61 o 
  -8   8   6      379.51      338.71     27.37 o 
  -7   8   6     2630.52     2782.48     52.97 o 
  -6   8   6       60.80       53.82     28.03 o 
  -5   8   6      108.12      104.55     20.52 o 
  -4   8   6     2433.18     2365.01     46.55 o 
  -3   8   6       71.34       62.80     22.35 o 
  -2   8   6     1348.27     1283.15     61.48 o 
  -1   8   6        2.63       -9.67     39.09 o 
   0   8   6     1443.34     1493.80     34.23 o 
   1   8   6        7.96       -8.53     24.19 o 
   2   8   6     1717.07     1758.47     30.40 o 
   3   8   6      122.24       81.88     14.49 o 
   4   8   6     1962.59     2058.73     32.07 o 
   5   8   6        6.85       19.53     19.76 o 
   6   8   6      859.72      901.39     23.31 o 
   7   8   6      234.32      251.88     15.50 o 
   8   8   6      591.66      589.51     32.39 o 
   9   8   6      351.04      344.06     27.99 o 
  10   8   6       20.52       38.51     23.08 o 
  11   8   6       11.03       54.91     32.27 o 
  12   8   6      150.12      131.60     26.03 o 
  13   8   6      339.51      347.18     38.19 o 
 -14   9   6       15.63       47.13     33.01 o 
 -13   9   6      103.41       98.30     11.79 o 
 -12   9   6        0.20       21.75     29.12 o 
 -11   9   6       42.81       40.14     17.01 o 
 -10   9   6      100.30       93.39     19.77 o 
  -9   9   6       34.74       66.08     24.90 o 
  -8   9   6      123.74      103.72     22.85 o 
  -7   9   6       66.80       92.98     20.92 o 
  -6   9   6        6.24       34.79     29.64 o 
  -5   9   6      207.12      168.79     24.19 o 
  -4   9   6      422.43      388.90     27.89 o 
  -3   9   6       98.94       52.52     24.74 o 
  -2   9   6        1.17      -30.88     27.02 o 
  -1   9   6       49.19       35.45     20.96 o 
   0   9   6        6.90       -8.29     23.41 o 
   1   9   6      317.39      333.21     21.53 o 
   2   9   6      291.64      249.63     22.00 o 
   3   9   6       22.22       22.15     22.34 o 
   4   9   6       23.11       20.07     22.44 o 
   5   9   6       23.18       38.19     18.51 o 
   6   9   6      117.12       57.55     11.60 o 
   7   9   6      147.00      104.94     16.57 o 
   8   9   6       99.24       79.93     12.61 o 
   9   9   6      136.06      109.55     20.59 o 
  10   9   6       12.07      -24.11     27.00 o 
  11   9   6       97.25       78.94     27.72 o 
  12   9   6       93.01       86.79     28.82 o 
 -13  10   6      183.94      273.80     31.92 o 
 -12  10   6       31.76       23.56     19.86 o 
 -11  10   6      147.42      187.45     19.59 o 
 -10  10   6      146.87      151.20     26.23 o 
  -9  10   6      147.20      189.02     23.43 o 
  -8  10   6      428.97      346.79     27.76 o 
  -7  10   6       74.38       80.03     19.52 o 
  -6  10   6      335.16      376.78     32.70 o 
  -5  10   6      223.71      249.86     27.21 o 
  -4  10   6     1149.11     1049.95     39.47 o 
  -3  10   6        6.14      -25.10     34.77 o 
  -2  10   6      967.06      977.17     38.94 o 
  -1  10   6        6.92       23.14     28.84 o 
   0  10   6     1311.56     1421.88     45.22 o 
   1  10   6        6.33       12.48     25.07 o 
   2  10   6      117.95      172.56     21.30 o 
   3  10   6       25.68       50.28     26.08 o 
   4  10   6      310.47      384.27     22.91 o 
   5  10   6      139.53      183.16     27.04 o 
   6  10   6      252.12      246.96     28.61 o 
   7  10   6      167.47      177.08     18.62 o 
   8  10   6      710.41      673.00     49.61 o 
   9  10   6       28.61       24.73     11.10 o 
  10  10   6       95.76       92.61     26.16 o 
  11  10   6      387.70      513.41     53.66 o 
 -11  11   6       40.33       34.13     23.87 o 
 -10  11   6      151.74      132.05     20.27 o 
  -9  11   6      544.02      464.88     31.90 o 
  -8  11   6       43.81       54.65     18.20 o 
  -7  11   6      177.68      179.94     30.16 o 
  -6  11   6       24.15       79.59     19.06 o 
  -5  11   6      196.11      168.82     24.04 o 
  -4  11   6        2.21       33.43     30.80 o 
  -3  11   6      389.07      438.48     30.24 o 
  -2  11   6       29.20       49.44     29.50 o 
  -1  11   6      721.38      795.37     47.65 o 
   0  11   6        0.59       24.37     29.67 o 
   1  11   6     2329.06     2366.13     43.69 o 
   2  11   6       80.66      102.65     21.21 o 
   3  11   6      387.61      412.13     28.13 o 
   4  11   6      273.27      256.48     30.69 o 
   5  11   6       20.22       59.25     20.17 o 
   6  11   6        1.25        5.30     20.60 o 
   7  11   6      335.15      398.61     44.22 o 
   8  11   6      121.93      181.25     36.09 o 
   9  11   6       20.10       22.17     16.29 o 
  -9  12   6       18.11       15.71     24.91 o 
  -8  12   6      103.85       76.57     17.73 o 
  -7  12   6      118.86      132.51     24.16 o 
  -6  12   6        2.56       11.67     27.24 o 
  -5  12   6       19.65       70.57     22.01 o 
  -4  12   6       22.30       26.06     27.29 o 
  -3  12   6      233.24      233.84     24.14 o 
  -2  12   6       24.81       62.46     23.32 o 
  -1  12   6        9.14       31.61     22.23 o 
   0  12   6        4.76       25.37     25.44 o 
   1  12   6      191.50      107.07     18.68 o 
   2  12   6        8.92       27.01     17.10 o 
   3  12   6      158.08      143.45     19.25 o 
   4  12   6       51.49       38.62     21.02 o 
   5  12   6       67.65       46.69     17.57 o 
   6  12   6        3.50       28.69     21.06 o 
   7  12   6       28.53       45.03     24.73 o 
  -5  13   6      136.90      128.68     20.01 o 
  -4  13   6       29.63       52.60     22.99 o 
  -3  13   6      227.75      291.88     38.34 o 
  -2  13   6      129.31      148.32     21.78 o 
  -1  13   6      372.09      392.95     36.69 o 
   0  13   6       24.74       16.91     26.74 o 
   1  13   6      428.20      514.72     49.51 o 
   2  13   6       99.80       91.87     20.17 o 
   3  13   6      383.63      376.11     29.53 o 
 -17   1   7      548.35      513.93     19.84 o 
 -16   1   7      177.03      184.12     21.30 o 
 -15   1   7       75.09       25.02     13.14 o 
 -14   1   7        3.64        4.80     23.13 o 
 -13   1   7      318.48      242.29     20.78 o 
 -12   1   7      107.70      127.54     18.66 o 
 -11   1   7      636.87      679.44     26.61 o 
 -10   1   7       28.46       30.23     15.80 o 
  -9   1   7       46.03       19.17     17.42 o 
  -8   1   7      175.39      191.64     15.89 o 
  -7   1   7     2916.91     3064.53     49.55 o 
  -6   1   7      761.20      790.08     40.86 o 
  -5   1   7     1460.85     1324.70     30.52 o 
  -4   1   7      118.66      151.10     18.59 o 
  -3   1   7     2663.79     2679.10     39.40 o 
  -2   1   7       61.53       85.20     21.13 o 
  -1   1   7     2068.46     2140.44     36.86 o 
   0   1   7       39.50       69.25     27.33 o 
   1   1   7     1941.07     2002.22     33.59 o 
   2   1   7       51.18      101.44     27.12 o 
   3   1   7     3517.50     3631.89     60.20 o 
   4   1   7     1807.79     1860.51     34.23 o 
   5   1   7     1013.76      874.65     32.89 o 
   6   1   7     3332.91     3518.64     38.69 o 
   7   1   7       66.05       55.37     21.58 o 
   8   1   7     1027.30     1038.40     21.62 o 
   9   1   7      637.00      697.71     22.69 o 
  10   1   7      292.65      320.73     20.33 o 
  11   1   7      607.42      673.30     20.87 o 
  12   1   7      634.30      705.40     32.67 o 
  13   1   7        9.97       26.65     30.39 o 
  14   1   7       80.14       66.69     22.67 o 
  15   1   7       28.56       69.05     29.25 o 
 -17   2   7       22.49       29.58     21.57 o 
 -16   2   7       96.57       66.87     20.14 o 
 -15   2   7      202.71      214.61     26.28 o 
 -14   2   7        5.07       20.93     16.66 o 
 -13   2   7       71.29       50.73     25.71 o 
 -12   2   7       45.65       48.10     13.93 o 
 -11   2   7       58.70       62.93     15.94 o 
 -10   2   7      164.88      127.07     15.94 o 
  -9   2   7        6.68        1.98     18.53 o 
  -8   2   7      321.24      288.94     19.11 o 
  -7   2   7        8.36        7.64     20.11 o 
  -6   2   7      509.52      502.67     24.00 o 
  -5   2   7       22.69       46.71     22.06 o 
  -4   2   7     1368.78     1472.40     33.89 o 
  -3   2   7      403.07      487.50     24.35 o 
  -2   2   7     1830.19     2067.47     36.37 o 
  -1   2   7      100.58      106.69     17.59 o 
   0   2   7      484.40      498.87     27.22 o 
   1   2   7        7.00       32.64     26.92 o 
   2   2   7      109.73       90.82     22.44 o 
   3   2   7       91.69       98.61     20.82 o 
   4   2   7      220.70      168.69     18.13 o 
   5   2   7        5.53      -31.08     29.49 o 
   6   2   7      974.43      991.99     41.39 o 
   7   2   7      907.98      860.11     24.16 o 
   8   2   7     1262.37     1280.22     22.82 o 
   9   2   7      572.26      588.09     33.92 o 
  10   2   7     1347.14     1407.48     37.78 o 
  11   2   7     1524.45     1462.47     52.41 o 
  12   2   7       21.30       13.54     23.07 o 
  13   2   7       25.30       53.52     12.90 o 
  14   2   7       17.92       29.47      9.35 o 
 -17   3   7        5.51       38.19     32.68 o 
 -16   3   7       78.22       53.41     25.66 o 
 -15   3   7       14.00       47.28     25.34 o 
 -14   3   7      768.75      810.47     53.29 o 
 -13   3   7       42.65       58.94     13.66 o 
 -12   3   7      494.63      560.32     21.50 o 
 -11   3   7      367.61      413.85     20.19 o 
 -10   3   7        8.15       28.67     22.97 o 
  -9   3   7      591.90      593.06     23.94 o 
  -8   3   7      165.65      137.50     15.21 o 
  -7   3   7     1322.92     1298.30     28.61 o 
  -6   3   7       27.12       40.31     18.29 o 
  -5   3   7     1111.68     1142.30     30.28 o 
  -4   3   7      210.72      260.86     21.18 o 
  -3   3   7      638.02      666.04     30.76 o 
  -2   3   7     1273.72     1318.17     35.30 o 
  -1   3   7      602.56      588.81     45.40 o 
   0   3   7        8.93       63.45     29.50 o 
   1   3   7      107.24       89.64     25.76 o 
   2   3   7       75.75       84.60     21.00 o 
   3   3   7      313.55      314.00     25.26 o 
   4   3   7       57.89       78.43     26.83 o 
   5   3   7      543.80      542.61     27.79 o 
   6   3   7      325.36      302.11     19.07 o 
   7   3   7       68.17       61.46     14.64 o 
   8   3   7      546.85      572.54     18.62 o 
   9   3   7      323.31      345.07     26.61 o 
  10   3   7      203.84      128.48     19.70 o 
  11   3   7      195.79      181.89     20.05 o 
  12   3   7      462.35      486.55     34.35 o 
  13   3   7        0.06       29.83     18.39 o 
  14   3   7      136.86      149.29     19.75 o 
 -16   4   7      114.77      104.32     33.53 o 
 -15   4   7      520.81      424.01     98.88 o 
 -14   4   7       32.94       55.08     29.73 o 
 -13   4   7       49.40       69.10     24.59 o 
 -12   4   7      233.22      204.71     14.35 o 
 -11   4   7       17.19       33.27     11.28 o 
 -10   4   7      301.36      282.19     18.67 o 
  -9   4   7        6.39       23.52     21.35 o 
  -8   4   7     1240.29     1282.93     28.38 o 
  -7   4   7      312.87      319.00     20.17 o 
  -6   4   7     5117.62     5550.22     53.06 o 
  -5   4   7      120.64      113.02     20.27 o 
  -4   4   7     2236.79     2275.58     57.62 o 
  -3   4   7      392.99      354.14     24.34 o 
  -2   4   7     2768.38     2946.90     45.26 o 
  -1   4   7      545.78      564.72     29.02 o 
   0   4   7     5152.68     5754.01     91.29 o 
   1   4   7      418.77      398.24     31.53 o 
   2   4   7      491.10      414.08     40.52 o 
   3   4   7     1818.77     1814.65     38.24 o 
   4   4   7     1015.84     1060.50     31.95 o 
   5   4   7      860.27      834.22     29.48 o 
   6   4   7     1114.09     1154.39     32.13 o 
   7   4   7     1511.06     1638.00     32.25 o 
   8   4   7       25.76       59.46     22.55 o 
   9   4   7     1529.71     1872.72     72.58 o 
  10   4   7      619.16      688.46     31.06 o 
  11   4   7      427.99      463.05     26.73 o 
  12   4   7      115.36      157.94     20.07 o 
  13   4   7      100.54      106.75     25.31 o 
  14   4   7       49.63       53.46     19.99 o 
 -16   5   7       11.80       46.91     39.67 o 
 -15   5   7       14.60       59.73     40.48 o 
 -14   5   7       77.99       61.58     26.96 o 
 -13   5   7       10.95        9.91     25.02 o 
 -12   5   7      104.17       79.01     13.02 o 
 -11   5   7       52.15       50.31     16.55 o 
 -10   5   7        6.16      -12.77     21.20 o 
  -9   5   7        3.60      -19.89     20.19 o 
  -8   5   7       34.10       44.07     18.16 o 
  -7   5   7     1401.11     1348.58     38.52 o 
  -6   5   7      714.65      797.21     27.11 o 
  -5   5   7      411.66      341.83     23.26 o 
  -4   5   7      508.91      565.87     26.31 o 
  -3   5   7        3.81       37.55     22.12 o 
  -2   5   7      206.40      181.47     20.18 o 
  -1   5   7      551.03      591.94     30.71 o 
   0   5   7      114.76      101.63     23.51 o 
   1   5   7        3.83       -5.86     28.04 o 
   2   5   7      543.42      461.47     28.17 o 
   3   5   7      101.01       74.85     27.22 o 
   4   5   7      282.74      223.81     20.95 o 
   5   5   7       52.56       55.65     21.40 o 
   6   5   7      702.63      723.42     44.19 o 
   7   5   7      152.78      136.17     15.47 o 
   8   5   7      163.59      127.84     28.86 o 
   9   5   7       24.29       40.12     25.50 o 
  10   5   7      132.95      124.44     18.48 o 
  11   5   7      301.89      280.71     26.40 o 
  12   5   7       13.72       42.02     26.10 o 
  13   5   7       83.90      107.34     26.61 o 
 -15   6   7      520.75      430.72     88.09 o 
 -14   6   7       37.40       56.85     28.63 o 
 -13   6   7       81.13      120.22     28.57 o 
 -12   6   7       27.31       59.56     16.24 o 
 -11   6   7      268.90      327.22     20.83 o 
 -10   6   7      834.96      803.96     34.60 o 
  -9   6   7      399.10      478.97     30.30 o 
  -8   6   7       21.95       40.52     18.05 o 
  -7   6   7        8.85      -22.68     25.53 o 
  -6   6   7     1410.97     1536.66     54.23 o 
  -5   6   7       65.42       82.14     29.00 o 
  -4   6   7      637.43      622.98     26.75 o 
  -3   6   7      935.01      971.22     28.71 o 
  -2   6   7     1333.33     1319.17     40.29 o 
  -1   6   7      427.05      369.84     32.34 o 
   0   6   7     3203.52     3433.66     42.48 o 
   1   6   7        1.49      -27.86     23.17 o 
   2   6   7      541.30      503.43     26.83 o 
   3   6   7      707.64      726.85     31.09 o 
   4   6   7      310.75      316.97     21.43 o 
   5   6   7       64.95       82.46     17.45 o 
   6   6   7      352.80      331.12     33.06 o 
   7   6   7      247.93      285.77     32.71 o 
   8   6   7      320.42      333.50     27.64 o 
   9   6   7      378.31      377.53     30.94 o 
  10   6   7       11.35       37.21     34.12 o 
  11   6   7       99.58      136.86     23.26 o 
  12   6   7       13.68       10.03     25.84 o 
  13   6   7        5.23       54.81     26.57 o 
 -14   7   7      482.13      369.19     38.44 o 
 -13   7   7       92.69       81.60     25.27 o 
 -12   7   7       11.15       10.76      9.21 o 
 -11   7   7      462.96      448.72     43.80 o 
 -10   7   7      135.39      115.17     18.79 o 
  -9   7   7      487.75      492.42     33.70 o 
  -8   7   7       43.61       48.06     16.37 o 
  -7   7   7     2432.01     2575.32     58.14 o 
  -6   7   7      188.45      165.14     18.01 o 
  -5   7   7     1431.65     1500.86     48.84 o 
  -4   7   7       63.09       57.13     29.05 o 
  -3   7   7     1400.51     1492.74     52.69 o 
  -2   7   7       42.23       35.10     27.33 o 
  -1   7   7     1492.74     1659.18     34.80 o 
   0   7   7        1.28        4.60     22.83 o 
   1   7   7      281.47      300.18     21.86 o 
   2   7   7     1085.18     1134.07     30.78 o 
   3   7   7      241.33      276.65     19.69 o 
   4   7   7       40.77       42.19     19.39 o 
   5   7   7      538.65      527.62     25.38 o 
   6   7   7      419.16      498.82     24.56 o 
   7   7   7      223.77      211.75     19.17 o 
   8   7   7      521.51      534.07     31.65 o 
   9   7   7      441.69      330.01     32.85 o 
  10   7   7      316.03      287.52     33.51 o 
  11   7   7      138.19      105.02     22.82 o 
  12   7   7      254.88      199.89     26.77 o 
 -13   8   7        8.59       11.65     25.45 o 
 -12   8   7       20.28       63.22     21.28 o 
 -11   8   7      217.63      206.84     21.73 o 
 -10   8   7       77.71       45.83     16.00 o 
  -9   8   7      360.68      381.50     29.28 o 
  -8   8   7      178.16      158.22     21.64 o 
  -7   8   7       10.58       54.61     30.40 o 
  -6   8   7      301.96      282.40     25.40 o 
  -5   8   7      122.75      134.00     21.16 o 
  -4   8   7        4.58       30.55     27.44 o 
  -3   8   7        0.75       36.76     25.37 o 
  -2   8   7       92.10       73.87     25.58 o 
  -1   8   7      214.45      200.11     19.93 o 
   0   8   7       51.39       43.37     19.26 o 
   1   8   7       31.65       56.66     21.97 o 
   2   8   7      237.42      233.17     21.98 o 
   3   8   7       94.14       88.90     13.87 o 
   4   8   7       32.22       31.72     18.86 o 
   5   8   7      286.01      235.76     19.09 o 
   6   8   7        7.46       26.42     19.88 o 
   7   8   7       50.71       39.56     16.73 o 
   8   8   7      111.77      103.69     27.74 o 
   9   8   7        7.47       10.44     26.88 o 
  10   8   7        1.05       27.38     33.66 o 
  11   8   7        0.42       -2.90     31.89 o 
 -12   9   7       38.61       57.35     14.69 o 
 -11   9   7      111.01       97.27     17.82 o 
 -10   9   7      444.51      396.58     28.16 o 
  -9   9   7       57.98       36.61     37.18 o 
  -8   9   7      113.27      169.77     22.52 o 
  -7   9   7      645.42      682.92     45.04 o 
  -6   9   7      219.21      249.93     25.90 o 
  -5   9   7      368.41      491.28     33.68 o 
  -4   9   7      103.83      138.55     23.82 o 
  -3   9   7      968.62     1077.23     34.87 o 
  -2   9   7       86.61       77.76     24.35 o 
  -1   9   7      810.17      793.74     31.24 o 
   0   9   7       73.70       60.57     20.25 o 
   1   9   7      423.58      483.41     27.96 o 
   2   9   7       18.41       20.74     22.31 o 
   3   9   7     1374.75     1358.97     31.04 o 
   4   9   7      117.61      143.92     16.91 o 
   5   9   7      469.46      489.86     21.49 o 
   6   9   7       21.44       42.93     18.58 o 
   7   9   7      226.21      201.44     18.68 o 
   8   9   7      122.64      123.17     29.13 o 
   9   9   7       63.50       86.90     24.59 o 
 -10  10   7      591.18      563.75     37.52 o 
  -9  10   7      141.15      104.58     18.59 o 
  -8  10   7      123.25       48.97     20.60 o 
  -7  10   7      131.79       90.62     20.63 o 
  -6  10   7      323.54      278.90     26.45 o 
  -5  10   7       18.99       54.66     29.21 o 
  -4  10   7      303.51      299.49     42.40 o 
  -3  10   7       97.00       91.26     22.37 o 
  -2  10   7      237.43      284.37     26.13 o 
  -1  10   7       43.25       44.81     25.75 o 
   0  10   7      203.08      192.52     21.11 o 
   1  10   7      221.92      167.97     19.93 o 
   2  10   7       23.55       45.73     18.78 o 
   3  10   7       10.01       25.23     22.34 o 
   4  10   7      351.54      365.03     25.53 o 
   5  10   7      191.51      172.17     16.00 o 
   6  10   7       16.38       23.11     15.09 o 
   7  10   7       72.86       60.30     23.87 o 
   8  10   7       89.07       91.68     29.54 o 
  -8  11   7       79.26       87.66     20.38 o 
  -7  11   7       82.26       94.85     19.45 o 
  -6  11   7       36.94       40.06     25.55 o 
  -5  11   7      185.26      224.35     41.63 o 
  -4  11   7        4.16       37.83     25.01 o 
  -3  11   7       14.62       -1.30     26.45 o 
  -2  11   7        1.68       26.18     26.91 o 
  -1  11   7      288.45      305.53     26.98 o 
   0  11   7      213.33      180.16     21.36 o 
   1  11   7      188.19      179.07     33.83 o 
   2  11   7       70.80       88.28     27.09 o 
   3  11   7      290.84      281.81     24.23 o 
   4  11   7       65.43       51.61     17.52 o 
   5  11   7      168.54      187.64     23.45 o 
  -4  12   7      132.55      181.84     25.59 o 
  -3  12   7        6.08        8.53     24.46 o 
  -2  12   7      491.10      566.76     49.89 o 
  -1  12   7       19.08       29.04     24.67 o 
   0  12   7      113.86      166.48     22.73 o 
   1  12   7       20.91       17.42     25.78 o 
   2  12   7      484.33      442.80     30.17 o 
 -15   0   8       47.52       21.12     21.64 o 
 -14   0   8     1134.33     1363.71     49.28 o 
 -13   0   8       65.40       93.33     28.73 o 
 -12   0   8     1717.59     1682.64     55.64 o 
 -11   0   8      132.58      121.70     32.98 o 
 -10   0   8     1645.41     1794.95     43.22 o 
  -9   0   8      182.51      179.47     39.88 o 
  -8   0   8     4608.19     5245.68     89.19 o 
  -7   0   8      480.81      454.24     47.40 o 
  -6   0   8     1463.51     1438.17     43.95 o 
  -5   0   8      496.08      409.72     47.80 o 
  -4   0   8     1749.68     1802.32     47.64 o 
  -3   0   8     1691.72     1691.60     67.57 o 
  -2   0   8     1295.78     1212.36     44.91 o 
  -1   0   8     1015.18     1004.16     42.35 o 
   0   0   8     3162.08     3357.20     66.30 o 
   1   0   8     2768.68     2633.57     51.33 o 
   2   0   8      540.50      592.60     86.97 o 
   3   0   8     1223.87     1239.49     54.56 o 
   4   0   8      707.04      695.89     35.43 o 
   5   0   8      505.94      603.19     37.94 o 
   6   0   8     1197.13     1306.00     44.48 o 
   7   0   8      588.31      603.66     34.50 o 
   8   0   8      385.85      374.83     23.75 o 
   9   0   8      638.91      661.76     24.79 o 
  10   0   8       75.84       51.28     10.25 o 
  11   0   8      101.49      129.22     34.36 o 
  12   0   8      198.78      107.53     39.06 o 
 -15   1   8      128.56      142.00     24.05 o 
 -14   1   8       37.01       53.08     21.89 o 
 -13   1   8      421.06      382.49     26.03 o 
 -12   1   8        1.30       11.26     21.22 o 
 -11   1   8      199.77      144.27     15.95 o 
 -10   1   8       79.84       72.41     21.99 o 
  -9   1   8      573.87      559.88     37.30 o 
  -8   1   8        0.72        5.77     21.28 o 
  -7   1   8      467.30      461.65     28.25 o 
  -6   1   8      202.48      180.49     17.49 o 
  -5   1   8      221.60      196.36     17.77 o 
  -4   1   8      228.00      220.94     18.75 o 
  -3   1   8      531.93      453.79     23.09 o 
  -2   1   8      216.21      168.12     18.27 o 
  -1   1   8      249.71      263.22     21.49 o 
   0   1   8       97.61       94.73     24.86 o 
   1   1   8     1455.71     1316.16     49.01 o 
   2   1   8     1122.40     1084.09     46.42 o 
   3   1   8       26.24       43.12     17.71 o 
   4   1   8      261.54      233.70     19.78 o 
   5   1   8       26.58       26.28     21.30 o 
   6   1   8      324.27      322.61     31.81 o 
   7   1   8       26.24       41.58     19.32 o 
   8   1   8        4.89       29.13     15.74 o 
   9   1   8       30.90       10.32     12.22 o 
  10   1   8       27.18        7.97     14.32 o 
  11   1   8      156.34      117.91     13.15 o 
  12   1   8      136.08      106.39     10.67 o 
 -15   2   8       39.18       29.15     27.39 o 
 -14   2   8      312.54      348.50     37.31 o 
 -13   2   8        0.74       46.66     18.96 o 
 -12   2   8       55.50       78.77     15.43 o 
 -11   2   8       19.03       41.89     19.19 o 
 -10   2   8      746.08      753.68     26.88 o 
  -9   2   8       76.07       89.90     19.43 o 
  -8   2   8      213.92      247.84     18.93 o 
  -7   2   8        2.42       25.41     19.81 o 
  -6   2   8      235.87      263.28     20.22 o 
  -5   2   8       23.38       61.90     20.80 o 
  -4   2   8      411.79      427.93     28.55 o 
  -3   2   8      321.71      240.03     19.53 o 
  -2   2   8     3174.23     3294.84     62.16 o 
  -1   2   8      112.67       96.37     19.15 o 
   0   2   8      285.06      241.10     22.65 o 
   1   2   8     1412.01     1513.95     33.06 o 
   2   2   8      390.35      314.08     21.74 o 
   3   2   8      626.29      586.91     26.81 o 
   4   2   8      275.11      223.46     19.49 o 
   5   2   8      252.21      249.24     18.49 o 
   6   2   8      231.44      212.24     17.90 o 
   7   2   8      592.55      631.33     22.28 o 
   8   2   8      370.79      350.21     14.70 o 
   9   2   8      374.49      399.36     23.12 o 
  10   2   8      248.28      253.86     26.10 o 
  11   2   8       78.26       94.66     14.01 o 
  12   2   8       64.43       66.66     13.80 o 
 -15   3   8      293.30      310.04     51.80 o 
 -14   3   8       33.02       12.06     24.52 o 
 -13   3   8      741.81      909.04     35.76 o 
 -12   3   8        9.96        4.99     21.26 o 
 -11   3   8      448.63      526.09     24.54 o 
 -10   3   8        9.19       16.42     21.66 o 
  -9   3   8     1699.42     1863.08     39.02 o 
  -8   3   8        0.27       20.93     21.52 o 
  -7   3   8      432.23      491.74     24.60 o 
  -6   3   8       31.60       32.55     15.76 o 
  -5   3   8     1201.39     1285.72     31.85 o 
  -4   3   8      769.63      717.45     51.64 o 
  -3   3   8     1714.96     1763.95     35.11 o 
  -2   3   8      533.77      547.04     30.01 o 
  -1   3   8      676.81      706.17     27.09 o 
   0   3   8      930.85      863.40     30.66 o 
   1   3   8     2130.67     2122.94     38.86 o 
   2   3   8      993.45     1075.22     34.59 o 
   3   3   8     1152.39     1200.34     44.43 o 
   4   3   8      947.95      939.26     33.73 o 
   5   3   8      463.90      505.25     28.00 o 
   6   3   8      794.91      724.96     29.38 o 
   7   3   8      140.37      146.45     15.78 o 
   8   3   8      142.73      164.38     15.43 o 
   9   3   8       55.30       68.21     16.55 o 
  10   3   8      783.57      907.93     34.93 o 
  11   3   8       95.98       59.05     18.60 o 
  12   3   8        8.73       27.55     18.71 o 
 -14   4   8       52.54       55.17     32.14 o 
 -13   4   8       20.06       13.72     26.94 o 
 -12   4   8      184.06      133.24     15.78 o 
 -11   4   8       57.59       67.51     21.38 o 
 -10   4   8       29.82       43.09     18.42 o 
  -9   4   8      298.04      263.68     20.03 o 
  -8   4   8        0.58       43.38     22.26 o 
  -7   4   8       90.15       78.96     17.50 o 
  -6   4   8      332.21      285.51     21.28 o 
  -5   4   8      551.84      482.80     27.15 o 
  -4   4   8       82.12       90.22     18.89 o 
  -3   4   8        1.55       -2.02     25.88 o 
  -2   4   8      246.51      168.97     21.36 o 
  -1   4   8     1058.29      996.58     42.16 o 
   0   4   8       27.93       31.28     25.94 o 
   1   4   8      327.56      331.16     26.54 o 
   2   4   8        8.04        3.55     26.34 o 
   3   4   8       22.92       34.64     27.45 o 
   4   4   8       80.30       72.40     16.42 o 
   5   4   8       50.75       44.68     13.88 o 
   6   4   8        2.99       21.26     21.08 o 
   7   4   8      124.92      120.18     17.06 o 
   8   4   8        5.74       17.76     14.38 o 
   9   4   8        1.55       22.96     32.77 o 
  10   4   8       34.67       32.04     31.51 o 
  11   4   8       12.94       43.78     28.52 o 
 -14   5   8       55.28      106.29     50.19 o 
 -13   5   8       32.21       41.95     11.41 o 
 -12   5   8       16.18       28.87     10.05 o 
 -11   5   8      244.22      280.13     21.77 o 
 -10   5   8       59.45       66.44     20.80 o 
  -9   5   8      349.93      409.26     41.62 o 
  -8   5   8       38.90       70.39     30.68 o 
  -7   5   8      848.40      887.58     50.35 o 
  -6   5   8       42.51       41.49     26.70 o 
  -5   5   8      572.83      639.24     28.87 o 
  -4   5   8      182.17      159.98     20.44 o 
  -3   5   8      900.60     1002.37     44.32 o 
  -2   5   8      669.75      640.38     31.35 o 
  -1   5   8       38.41       15.64     20.56 o 
   0   5   8       52.28       69.12     19.94 o 
   1   5   8     1012.71     1064.12     35.72 o 
   2   5   8      304.31      352.79     38.40 o 
   3   5   8     1143.69     1139.61     36.37 o 
   4   5   8     1049.93     1231.64     49.16 o 
   5   5   8      192.94      178.29     18.62 o 
   6   5   8      548.81      655.68     26.75 o 
   7   5   8      621.77      536.86     32.43 o 
   8   5   8      408.08      484.07     36.11 o 
   9   5   8       42.11       25.42     31.61 o 
  10   5   8      593.60      671.56     42.19 o 
  11   5   8        0.29        6.42     37.56 o 
 -13   6   8        0.01        0.60     16.15 o 
 -12   6   8       84.27       85.16     15.89 o 
 -11   6   8        5.35       14.86     11.88 o 
 -10   6   8        5.14       18.94     18.05 o 
  -9   6   8        0.18       11.52     14.68 o 
  -8   6   8      319.28      382.10     29.30 o 
  -7   6   8       10.48       33.08     24.86 o 
  -6   6   8      126.84       75.25     19.98 o 
  -5   6   8      737.56      660.47     26.64 o 
  -4   6   8     1784.81     1977.68     40.95 o 
  -3   6   8      786.69      819.12     34.00 o 
  -2   6   8      161.66      184.40     23.98 o 
  -1   6   8       38.41       34.96     25.82 o 
   0   6   8      386.17      401.89     37.62 o 
   1   6   8      255.15      282.78     26.90 o 
   2   6   8      832.34      910.28     42.10 o 
   3   6   8      474.21      549.81     29.72 o 
   4   6   8      742.30      769.48     28.92 o 
   5   6   8       27.02       52.93     21.10 o 
   6   6   8       46.22       67.35     22.15 o 
   7   6   8      302.60      333.68     21.12 o 
   8   6   8      344.16      193.54     27.19 o 
   9   6   8       42.85       52.59     41.56 o 
  10   6   8       34.29      156.90     53.50 o 
 -12   7   8       11.25       30.91     21.14 o 
 -11   7   8       70.46       74.90     17.14 o 
 -10   7   8       28.81       14.02     18.10 o 
  -9   7   8       29.44       39.31     16.04 o 
  -8   7   8      223.49      146.44     20.85 o 
  -7   7   8      542.83      539.46     28.41 o 
  -6   7   8        4.24       -2.31     26.97 o 
  -5   7   8      769.87      762.55     33.97 o 
  -4   7   8      355.18      330.71     24.74 o 
  -3   7   8        4.74       15.27     25.12 o 
  -2   7   8       33.61       60.83     20.35 o 
  -1   7   8      179.60      152.84     19.08 o 
   0   7   8      103.16       89.10     21.51 o 
   1   7   8        7.23       35.38     24.83 o 
   2   7   8      169.88      208.61     22.65 o 
   3   7   8       25.90       21.15     25.10 o 
   4   7   8      283.08      308.77     28.68 o 
   5   7   8        9.09       27.90     23.02 o 
   6   7   8     1163.27     1231.48     35.29 o 
   7   7   8        1.43       11.40     20.53 o 
   8   7   8        5.23       -9.05     28.09 o 
   9   7   8        2.55        9.33     37.48 o 
 -10   8   8      151.63      232.14     56.82 o 
  -9   8   8      498.87      346.06     40.18 o 
  -8   8   8      965.37     1093.92     38.76 o 
  -7   8   8       11.59       -2.48     28.40 o 
  -6   8   8      155.36      218.80     39.18 o 
  -5   8   8        1.30       -9.24     25.83 o 
  -4   8   8      326.15      368.61     30.16 o 
  -3   8   8       25.36       47.37     22.34 o 
  -2   8   8      353.27      428.32     25.71 o 
  -1   8   8      227.76      219.92     20.33 o 
   0   8   8      816.51      870.57     31.61 o 
   1   8   8     1119.08     1135.95     35.19 o 
   2   8   8      482.39      520.73     50.77 o 
   3   8   8      863.10      906.25     36.30 o 
   4   8   8      518.49      484.61     28.57 o 
   5   8   8      294.58      359.72     26.32 o 
   6   8   8       47.47       56.04     20.88 o 
   7   8   8      656.37      795.13     29.80 o 
  -9   9   8       46.27       20.23     25.95 o 
  -8   9   8      319.89      341.18     34.08 o 
  -7   9   8      261.40      329.73     30.74 o 
  -6   9   8        4.04       25.20     25.96 o 
  -5   9   8        0.38       12.31     26.56 o 
  -4   9   8       27.58       46.91     24.01 o 
  -3   9   8        6.13      -42.27     28.18 o 
  -2   9   8        4.15       12.41     30.09 o 
  -1   9   8       85.05       77.70     23.12 o 
   0   9   8       59.46       55.50     18.84 o 
   1   9   8       66.02       67.34     14.60 o 
   2   9   8       10.88       32.15     23.16 o 
   3   9   8       61.12       61.77     21.99 o 
   4   9   8        5.54       26.61     21.92 o 
   5   9   8       59.46       28.29     16.46 o 
   6   9   8        1.21        8.57     18.02 o 
  -6  10   8       35.49       80.56     27.31 o 
  -5  10   8       30.03       42.99     21.44 o 
  -4  10   8      396.54      460.08     33.07 o 
  -3  10   8       52.16       31.51     21.17 o 
  -2  10   8      185.02      210.01     24.72 o 
  -1  10   8      307.49      245.13     30.92 o 
   0  10   8        9.90       -8.18     24.03 o 
   1  10   8      452.85      504.26     34.44 o 
   2  10   8        9.84        6.32     19.89 o 
   3  10   8      141.11      155.93     24.91 o 
 -13   1   9      124.84      215.27     96.43 o 
 -12   1   9        3.58       18.69     28.27 o 
 -11   1   9      131.09      198.38     27.82 o 
 -10   1   9       15.60       59.34     23.69 o 
  -9   1   9       35.28       16.54     21.62 o 
  -8   1   9       23.50       50.13     25.79 o 
  -7   1   9      754.37      796.87     41.96 o 
  -6   1   9       84.05       97.85     19.25 o 
  -5   1   9     1008.53     1054.99     31.85 o 
  -4   1   9      492.22      557.85     27.56 o 
  -3   1   9      390.39      428.14     25.58 o 
  -2   1   9      587.53      630.30     40.37 o 
  -1   1   9      159.38      144.58     18.14 o 
   0   1   9     1133.18     1248.69     34.09 o 
   1   1   9       43.94       25.08     20.13 o 
   2   1   9      416.68      505.97     27.03 o 
   3   1   9       75.74       78.14     17.42 o 
   4   1   9     1810.13     1962.81     37.24 o 
   5   1   9        0.44       15.16     24.84 o 
   6   1   9      336.93      387.12     23.45 o 
   7   1   9      209.33      134.17     15.64 o 
   8   1   9     1084.16     1103.68     38.53 o 
   9   1   9      150.43      132.56     12.47 o 
 -12   2   9       67.80       21.22     24.31 o 
 -11   2   9        2.39       -4.90     42.61 o 
 -10   2   9      442.62      446.40     27.33 o 
  -9   2   9        1.70       18.47     23.53 o 
  -8   2   9        4.85       24.65     21.76 o 
  -7   2   9       84.02       60.24     15.08 o 
  -6   2   9      187.65      191.60     20.57 o 
  -5   2   9      142.87      136.24     23.89 o 
  -4   2   9      209.04      260.19     26.68 o 
  -3   2   9       97.27       93.85     15.85 o 
  -2   2   9       49.84      100.20     20.12 o 
  -1   2   9      302.17      396.24     25.49 o 
   0   2   9       70.10       63.82     20.52 o 
   1   2   9      150.60      222.10     21.63 o 
   2   2   9        3.81       17.49     22.51 o 
   3   2   9      454.30      531.50     26.00 o 
   4   2   9       15.23       29.36     23.00 o 
   5   2   9      727.11      755.85     27.38 o 
   6   2   9       89.65       68.46     13.14 o 
   7   2   9      318.46      324.45     20.48 o 
   8   2   9       53.35       58.64     16.19 o 
   9   2   9       86.17       83.61     15.85 o 
 -12   3   9        1.79       -9.27     19.20 o 
 -11   3   9      254.41      301.08     28.86 o 
 -10   3   9        3.18       14.70     28.12 o 
  -9   3   9      159.04      176.36     21.62 o 
  -8   3   9      218.09      154.64     21.49 o 
  -7   3   9      378.84      351.30     26.29 o 
  -6   3   9      458.48      439.26     26.38 o 
  -5   3   9      126.70      119.51     15.82 o 
  -4   3   9     1114.69     1055.77     31.80 o 
  -3   3   9      200.94      207.84     19.85 o 
  -2   3   9        9.88       30.35     22.96 o 
  -1   3   9        4.30       25.37     22.13 o 
   0   3   9      533.00      608.20     44.65 o 
   1   3   9      122.40      115.69     16.69 o 
   2   3   9      193.42      165.57     21.49 o 
   3   3   9       13.64       26.93     22.58 o 
   4   3   9       68.60       65.91     16.64 o 
   5   3   9       12.21       19.95     20.99 o 
   6   3   9      134.98      137.56     20.49 o 
   7   3   9       30.83       52.41     20.19 o 
   8   3   9       54.51       37.01     16.17 o 
 -11   4   9      138.98      123.48     27.74 o 
 -10   4   9     1212.74     1256.36     82.21 o 
  -9   4   9       52.88       66.16     20.13 o 
  -8   4   9      280.05      333.87     35.12 o 
  -7   4   9      432.71      474.23     37.89 o 
  -6   4   9      563.97      482.73     25.42 o 
  -5   4   9     1470.24     1539.01     51.86 o 
  -4   4   9      380.37      361.15     24.33 o 
  -3   4   9       16.09       30.03     24.51 o 
  -2   4   9      511.27      509.68     25.55 o 
  -1   4   9     2208.43     2649.29     62.72 o 
   0   4   9      620.23      644.49     29.48 o 
   1   4   9     1182.52     1338.66     63.59 o 
   2   4   9        9.11       17.50     27.42 o 
   3   4   9      938.93     1054.04     35.76 o 
   4   4   9        0.83       21.06     24.55 o 
   5   4   9      704.06      862.08     33.82 o 
   6   4   9       45.84       84.42     22.31 o 
   7   4   9      310.81      381.84     24.50 o 
   8   4   9      125.88      100.59     15.95 o 
 -10   5   9        7.72       -3.43     34.69 o 
  -9   5   9        3.22       36.80     31.66 o 
  -8   5   9        1.61       11.92     33.75 o 
  -7   5   9      124.24       83.06     17.64 o 
  -6   5   9       83.80       70.97     18.56 o 
  -5   5   9       65.83       64.00     22.07 o 
  -4   5   9        5.14       12.46     23.95 o 
  -3   5   9       11.53       23.16     23.90 o 
  -2   5   9       30.09       42.48     26.97 o 
  -1   5   9      288.21      249.60     34.42 o 
   0   5   9      240.37      192.60     22.34 o 
   1   5   9       30.37       21.15     20.94 o 
   2   5   9       32.41       42.96     27.85 o 
   3   5   9       18.54       28.74     25.80 o 
   4   5   9        4.58       28.91     24.54 o 
   5   5   9        0.51       -8.60     23.17 o 
   6   5   9      252.70      212.75     28.28 o 
   7   5   9       58.67       32.64     19.00 o 
  -9   6   9      267.56      210.31     44.71 o 
  -8   6   9        7.58       76.49     31.32 o 
  -7   6   9      117.82      129.98     24.45 o 
  -6   6   9      136.71      112.68     22.05 o 
  -5   6   9      383.04      387.75     37.31 o 
  -4   6   9      600.94      675.02     40.09 o 
  -3   6   9      124.60      109.80     21.74 o 
  -2   6   9      409.07      401.37     33.50 o 
  -1   6   9     1444.92     1520.62     68.49 o 
   0   6   9       69.22       67.73     18.17 o 
   1   6   9      154.34      146.80     20.61 o 
   2   6   9       60.27       60.26     19.88 o 
   3   6   9      435.35      370.05     27.00 o 
   4   6   9       25.62       -8.86     21.88 o 
   5   6   9      506.32      612.17     32.24 o 
   6   6   9       60.30       45.33     20.78 o 
  -8   7   9       52.67       93.58     25.56 o 
  -7   7   9      389.92      407.62     36.03 o 
  -6   7   9      255.75      266.47     29.46 o 
  -5   7   9      117.02      114.44     24.15 o 
  -4   7   9     1613.39     1532.75     44.90 o 
  -3   7   9       80.85       99.11     25.93 o 
  -2   7   9      204.96      233.43     26.05 o 
  -1   7   9      117.35      107.66     20.99 o 
   0   7   9      751.51      925.72     41.29 o 
   1   7   9        2.83       40.07     25.47 o 
   2   7   9       62.23       89.97     17.89 o 
   3   7   9        4.97       27.05     22.45 o 
   4   7   9      101.58       97.51     17.49 o 
  -5   8   9       30.80       33.66     25.34 o 
  -4   8   9      296.08      296.97     63.01 o 
  -3   8   9       20.60       -9.32     29.03 o 
  -2   8   9        0.37       18.39     23.01 o 
  -1   8   9        0.64      -25.39     25.04 o 
   0   8   9       62.08       63.61     22.93 o 
   1   8   9       27.13      -13.37     26.93 o 
   2   8   9       27.88       44.68     27.18 o 
  -8   0  10      300.31      298.84     40.18 o 
  -7   0  10     2595.95     2547.68     67.38 o 
  -6   0  10       51.47       61.90     28.98 o 
  -5   0  10       16.55       53.93     24.66 o 
  -4   0  10      159.04      121.09     37.00 o 
  -3   0  10     2106.71     2486.22     70.10 o 
  -2   0  10      256.53      187.74     25.00 o 
  -1   0  10      503.62      531.34     40.28 o 
   0   0  10        0.43        2.84     36.15 o 
   1   0  10     1681.77     1826.03     53.47 o 
   2   0  10      221.95      155.97     25.74 o 
   3   0  10     1254.10     1404.67     57.93 o 
   4   0  10      287.03      259.37     28.92 o 
  -8   1  10      212.54      218.94     28.87 o 
  -7   1  10       34.73       88.55     23.45 o 
  -6   1  10      122.12      229.63     40.40 o 
  -5   1  10       19.01       11.42     22.90 o 
  -4   1  10      225.06      204.27     25.90 o 
  -3   1  10      135.56       86.99     17.96 o 
  -2   1  10      134.03      112.10     17.84 o 
  -1   1  10       50.48       53.66     22.00 o 
   0   1  10      133.31      142.27     19.51 o 
   1   1  10        0.98        8.43     22.55 o 
   2   1  10      155.77      145.63     24.72 o 
   3   1  10      127.86       79.91     16.74 o 
   4   1  10        7.85      -13.68     25.10 o 
  -8   2  10       39.98       91.40     20.05 o 
  -7   2  10      418.96      421.25     29.67 o 
  -6   2  10      242.50      211.50     25.00 o 
  -5   2  10      102.64      165.51     36.31 o 
  -4   2  10       24.22       23.98     25.33 o 
  -3   2  10      813.74      921.60     35.10 o 
  -2   2  10        7.85       13.82     22.07 o 
  -1   2  10      321.41      342.09     24.78 o 
   0   2  10       25.61       14.97     22.87 o 
   1   2  10      535.21      607.44     34.03 o 
   2   2  10        0.95       28.65     18.42 o 
   3   2  10      807.43      808.52     34.67 o 
   4   2  10      294.56      221.52     20.06 o 
  -7   3  10       77.45      125.80     27.00 o 
  -6   3  10      393.13      447.14     32.86 o 
  -5   3  10      144.74      117.28     21.95 o 
  -4   3  10     1148.96     1196.18     42.62 o 
  -3   3  10        1.68       55.25     23.61 o 
  -2   3  10      842.57      866.96     34.68 o 
  -1   3  10      139.21       87.18     18.67 o 
   0   3  10      626.94      716.07     30.30 o 
   1   3  10       32.64       31.68     26.70 o 
   2   3  10      407.97      548.24     28.74 o 
   3   3  10       63.01       70.08     16.64 o 
  -5   4  10       91.66       76.49     21.47 o 
  -4   4  10       17.81        6.04     29.78 o 
  -3   4  10        6.51       61.15     28.79 o 
  -2   4  10        2.29       12.74     26.40 o 
  -1   4  10        6.05       37.88     26.95 o 
   0   4  10       48.28       57.68     25.31 o 
   1   4  10       99.79       76.83     17.18 o 
   2   4  10        0.44       44.99     26.37 o 
  -2   5  10     1625.29     1699.66     43.63 o 
                                                 
